# Supplementary material for: Factors predicting parenting stress in the autism spectrum disorder context: A network analysis approach
Source: PLoS One. 2025 Apr 21;20(4):e0319036. doi: 10.1371/journal.pone.0319036 (PMC12011239; doi:10.1371/journal.pone.0319036)
Supplement: S1 Data — (XLSX) [file pone.0319036.s002.csv]

	Gender	Ethnicity_Maori	Ethnicity_Other	Education	Marital_Status	Child_Gender	Diagnosing_Clinician_Other	Diagnosing_Clinician_Psychologist	Age2	Child_Age2	No_Children2	Age_of_ASD_Behaviour2	Age_At_Diagnosis2	AIMSRestRitual	AIMCommLang	AIMSociEmot	AIMOddBehav	SDQCondProb	SDQHyper	SDQPeerProb	SDQProSoc	PSSParenReward	PSSParenStres	PSSLackCont	PSSParenSatis	SDQEmoProb
1	Female	0	0	University Degree	Relationship	Male	0	0	<45	0-12	1+	2+	5+	17	6	7	8	3	5	2	9	9	29	10	7	6
2	Female	0	0	No University Degree	Relationship	Male	1	0	45+	13+	1+	0-2	5+	33	17	17	22	7	10	6	1	17	29	11	11	8
3	Female	0	0	University Degree	Relationship	Male	0	0	<45	0-12	1+	0-2	5+	18	10	12	9	3	9	6	6	13	21	9	7	4
4	Female	0	0	University Degree	Relationship	Male	0	0	<45	0-12	1+	0-2	1-5	21	21	7	25	2	8	7	3	16	28	13	10	3
5	Female	1	0	No University Degree	Single	Male	0	0	<45	0-12	1+	2+	1-5	34	18	21	18	4	7	8	5	10	23	6	9	6
6	Female	0	0	University Degree	Relationship	Male	1	0	45+	0-12	0	2+	1-5	28	18	20	14	3	8	4	5	11	21	9	8	3
7	Female	0	0	University Degree	Relationship	Male	0	1	<45	0-12	1+	2+	5+	28	12	14	9	5	10	1	1	23	27	11	10	4
8	Female	1	0	No University Degree	Single	Male	0	1	<45	0-12	1+	0-2	5+	31	18	23	24	9	10	8	2	22	29	14	12	6
9	Female	0	0	University Degree	Relationship	Male	0	0	<45	0-12	1+	2+	1-5	23	10	28	15	3	5	5	7	7	18	5	8	2
10	Female	0	0	No University Degree	Single	Male	0	0	45+	13+	1+	2+	5+	30	22	16	20	2	4	8	2	16	26	13	7	7
11	Female	0	0	University Degree	Relationship	Male	1	0	<45	0-12	1+	2+	5+	30	11	21	14	1	10	5	5	13	25	9	8	6
12	Female	0	0	No University Degree	Relationship	Male	0	0	45+	0-12	0	0-2	1-5	32	25	23	25	3	10	6	0	8	25	6	3	5
13	Female	1	0	No University Degree	Single	Male	1	0	45+	0-12	1+	2+	5+	23	15	21	13	1	4	3	4	8	6	3	3	1
14	Female	0	0	No University Degree	Relationship	Male	0	0	45+	13+	1+	2+	5+	24	10	13	11	3	9	4	3	16	18	3	8	2
15	Female	0	0	No University Degree	Relationship	Male	0	0	<45	0-12	1+	2+	1-5	27	21	20	19	3	7	8	2	12	25	7	8	6
16	Female	0	0	University Degree	Single	Male	0	1	<45	13+	1+	0-2	5+	32	9	9	20	4	10	6	2	18	25	13	11	4
17	Female	0	0	No University Degree	Relationship	Female	0	1	<45	13+	1+	2+	5+	25	8	15	14	3	5	5	2	17	24	7	7	5
18	Female	1	0	No University Degree	Relationship	Male	0	0	<45	0-12	0	0-2	1-5	28	17	19	13	2	7	3	6	12	28	9	8	4
19	Female	0	0	No University Degree	Relationship	Female	0	0	<45	0-12	1+	0-2	1-5	10	18	17	19	1	9	4	1	12	16	6	7	1
20	Female	1	0	No University Degree	Relationship	Male	1	0	<45	0-12	1+	2+	1-5	23	11	12	12	2	8	4	3	7	11	3	5	3
21	Female	0	0	No University Degree	Relationship	Male	0	0	<45	0-12	0	2+	1-5	31	11	19	20	4	9	7	4	12	21	8	10	4
22	Female	0	1	No University Degree	Relationship	Male	1	0	<45	0-12	1+	0-2	1-5	28	20	14	17	1	6	5	1	6	10	3	3	2
23	Female	0	0	No University Degree	Relationship	Female	0	0	<45	0-12	0	2+	1-5	32	25	19	16	3	6	6	1	11	23	13	9	2
24	Female	0	1	No University Degree	Relationship	Male	0	0	<45	0-12	1+	2+	1-5	29	20	18	18	1	2	4	2	6	7	3	3	0
25	Female	0	1	No University Degree	Relationship	Male	0	0	<45	0-12	1+	2+	1-5	29	13	20	6	0	0	4	3	6	6	3	3	1
26	Male	0	0	University Degree	Relationship	Male	0	0	<45	0-12	1+	2+	5+	29	14	23	14	2	9	3	6	15	23	9	8	4
27	Female	1	0	No University Degree	Relationship	Male	0	0	<45	0-12	1+	2+	1-5	27	19	22	14	2	8	3	6	10	18	4	5	4
28	Female	0	0	University Degree	Single	Male	1	0	<45	0-12	0	2+	5+	25	14	18	15	5	10	6	3	24	26	15	13	3
29	Female	0	0	University Degree	Single	Male	0	0	45+	13+	0	0-2	5+	29	11	19	15	2	8	8	3	15	29	12	10	6
30	Female	0	0	University Degree	Relationship	Female	0	1	<45	0-12	0	0-2	1-5	32	17	20	14	3	9	3	6	13	25	7	8	8
31	Female	0	0	University Degree	Relationship	Male	0	1	45+	13+	0	2+	5+	23	7	23	12	3	9	4	10	12	21	8	6	6
32	Female	0	0	University Degree	Relationship	Male	0	1	45+	13+	1+	2+	5+	23	10	13	14	5	5	4	2	28	25	12	14	6
33	Female	0	0	No University Degree	Relationship	Male	0	0	<45	0-12	1+	0-2	1-5	34	25	14	20	3	10	6	2	9	27	9	9	1
34	Female	0	0	No University Degree	Relationship	Male	0	0	<45	0-12	0	0-2	1-5	28	13	23	14	0	8	4	2	13	27	12	6	0
35	Female	0	0	University Degree	Relationship	Male	1	0	<45	0-12	1+	0-2	1-5	15	12	11	11	1	5	2	10	11	22	9	6	3
36	Female	0	0	No University Degree	Single	Male	0	0	<45	0-12	1+	2+	5+	19	8	12	13	0	6	4	6	14	18	5	7	3
37	Female	1	0	No University Degree	Relationship	Male	0	1	<45	0-12	0	0-2	1-5	35	24	22	20	2	8	7	8	7	22	10	7	5
38	Male	0	0	No University Degree	Relationship	Male	0	0	<45	0-12	0	0-2	1-5	21	20	16	13	4	10	4	4	24	26	14	13	3
39	Female	0	0	University Degree	Relationship	Female	1	0	<45	0-12	1+	2+	1-5	32	19	26	17	3	6	9	5	12	23	8	8	8
40	Female	0	0	No University Degree	Relationship	Female	0	0	45+	13+	1+	2+	5+	20	9	19	13	1	1	4	4	15	19	7	9	6
41	Female	1	0	No University Degree	Single	Female	0	1	<45	0-12	0	0-2	5+	37	18	25	25	7	10	8	1	15	26	8	8	7
42	Female	0	0	No University Degree	Relationship	Male	0	0	<45	0-12	1+	0-2	1-5	24	8	10	10	3	5	4	7	14	22	10	10	8
43	Female	0	0	No University Degree	Relationship	Male	0	0	<45	0-12	1+	2+	5+	23	8	19	7	1	7	2	8	8	19	7	6	4
44	Female	0	0	University Degree	Relationship	Male	0	1	<45	0-12	1+	2+	5+	19	11	14	16	5	7	9	3	21	21	13	11	2
45	Female	0	0	University Degree	Relationship	Female	0	1	<45	0-12	1+	2+	5+	15	9	15	13	10	6	7	4	18	24	9	13	6
46	Female	0	0	University Degree	Relationship	Female	0	1	<45	0-12	1+	2+	5+	22	10	21	13	6	5	3	4	14	24	11	10	8
47	Female	0	0	University Degree	Relationship	Male	0	0	<45	0-12	1+	0-2	1-5	21	21	14	19	2	10	4	2	8	20	4	5	0
48	Female	0	0	University Degree	Relationship	Male	0	0	<45	0-12	1+	0-2	5+	16	7	11	9	2	9	7	4	12	21	10	5	3
49	Female	0	0	No University Degree	Relationship	Male	0	0	<45	0-12	1+	2+	5+	26	11	21	10	4	10	7	3	30	27	15	15	6
50	Female	0	0	University Degree	Relationship	Male	0	1	<45	0-12	1+	0-2	5+	16	10	25	11	3	8	7	8	12	19	9	8	5
51	Female	0	0	University Degree	Relationship	Male	1	0	<45	0-12	1+	2+	5+	26	8	23	10	8	10	5	2	18	20	10	11	3
52	Female	0	0	No University Degree	Single	Male	0	0	<45	0-12	1+	2+	5+	19	9	15	13	0	5	3	7	13	14	6	6	4
53	Female	0	0	No University Degree	Relationship	Male	0	0	<45	0-12	1+	0-2	1-5	36	20	20	16	5	9	5	5	16	21	8	9	7
54	Female	0	0	No University Degree	Relationship	Male	0	0	45+	0-12	1+	0-2	1-5	30	20	18	18	3	6	6	3	16	24	11	9	4
55	Female	0	0	No University Degree	Relationship	Female	0	1	<45	13+	1+	2+	5+	29	7	13	17	4	5	5	2	19	23	8	9	4
56	Female	1	0	University Degree	Single	Male	0	1	<45	0-12	1+	2+	5+	34	25	34	23	6	10	8	0	21	28	12	11	4
57	Female	0	0	No University Degree	Relationship	Male	0	1	<45	0-12	1+	0-2	5+	38	21	27	25	2	7	3	7	6	14	3	3	4
58	Female	0	0	No University Degree	Single	Male	0	0	45+	0-12	1+	0-2	1-5	30	10	25	17	3	7	1	4	15	16	8	8	3
59	Female	0	0	University Degree	Relationship	Female	0	0	<45	0-12	1+	0-2	1-5	31	17	22	20	4	8	3	8	12	26	13	6	5
60	Female	0	0	No University Degree	Relationship	Female	0	1	<45	0-12	1+	2+	5+	29	12	18	16	1	10	1	6	12	21	9	7	8
61	Female	0	1	University Degree	Relationship	Male	0	0	<45	0-12	1+	2+	1-5	19	17	23	11	1	4	3	5	6	8	3	3	0
62	Female	0	0	University Degree	Relationship	Female	1	0	<45	0-12	1+	0-2	1-5	17	5	10	12	1	1	3	9	11	17	3	4	0
63	Female	0	0	University Degree	Relationship	Female	1	0	<45	0-12	1+	0-2	1-5	24	5	11	15	1	0	2	10	7	13	3	3	1
64	Female	0	0	No University Degree	Relationship	Male	0	0	<45	0-12	1+	0-2	5+	39	12	18	19	9	9	5	3	18	22	8	9	1
65	Female	0	0	University Degree	Single	Male	0	0	45+	0-12	1+	2+	5+	26	14	19	14	5	9	5	6	16	30	14	10	8
66	Female	0	0	No University Degree	Relationship	Male	0	1	<45	0-12	0	0-2	1-5	29	22	16	17	0	9	5	2	9	26	14	9	1
67	Female	0	0	University Degree	Relationship	Male	0	0	<45	0-12	1+	2+	5+	18	9	20	13	3	8	4	9	9	29	10	7	8
68	Male	0	0	University Degree	Relationship	Male	0	0	45+	0-12	1+	0-2	5+	34	24	11	25	6	9	6	0	22	30	14	12	5
69	Female	0	0	University Degree	Relationship	Female	0	0	45+	0-12	1+	0-2	5+	35	21	14	24	4	10	4	3	23	23	13	12	7
70	Female	0	0	University Degree	Relationship	Female	1	0	<45	0-12	1+	0-2	5+	25	14	21	19	4	9	7	7	15	30	12	9	8
71	Female	0	0	University Degree	Relationship	Male	0	1	<45	0-12	1+	2+	5+	20	11	18	12	6	6	3	3	16	19	6	8	3
72	Female	0	1	University Degree	Relationship	Female	0	0	<45	0-12	0	0-2	1-5	35	24	13	24	3	8	9	0	15	29	11	11	4
73	Female	0	0	No University Degree	Relationship	Male	0	1	<45	0-12	1+	2+	5+	29	9	17	13	5	10	5	5	18	25	10	10	5
74	Female	0	0	No University Degree	Single	Female	0	1	<45	0-12	1+	0-2	1-5	30	11	16	15	4	7	8	5	13	21	8	6	7
75	Female	0	0	University Degree	Relationship	Male	0	0	<45	13+	1+	2+	5+	36	17	18	19	7	10	8	4	7	20	7	5	6
76	Female	0	0	University Degree	Relationship	Male	1	0	<45	0-12	1+	2+	5+	21	13	26	16	7	6	7	8	11	24	7	8	6
77	Female	0	0	No University Degree	Single	Male	0	1	<45	13+	1+	0-2	5+	32	13	16	19	9	9	9	2	21	28	11	11	4
78	Female	0	0	No University Degree	Relationship	Male	0	0	<45	13+	1+	0-2	1-5	31	18	23	22	5	9	5	2	8	12	6	6	3
79	Female	0	0	No University Degree	Relationship	Male	0	0	<45	0-12	1+	2+	5+	26	22	13	21	1	10	8	2	16	25	11	8	1
80	Female	1	0	University Degree	Relationship	Male	1	0	<45	0-12	1+	2+	1-5	36	21	33	25	5	10	6	0	20	28	9	12	0
81	Female	0	0	No University Degree	Relationship	Male	1	0	45+	13+	1+	2+	5+	31	15	19	17	6	10	9	0	17	21	5	6	6
82	Female	0	0	University Degree	Relationship	Male	0	0	45+	0-12	0	0-2	1-5	17	6	19	6	0	4	3	5	14	22	14	6	4
83	Female	0	0	No University Degree	Relationship	Male	0	0	<45	0-12	0	0-2	1-5	38	25	11	23	6	7	9	0	11	29	13	8	2
84	Female	0	0	No University Degree	Single	Male	0	0	<45	0-12	1+	2+	1-5	24	12	18	15	1	7	8	7	7	6	3	3	2
85	Female	0	0	University Degree	Relationship	Male	0	1	<45	0-12	1+	2+	5+	22	11	17	12	2	7	9	6	16	21	10	7	6
86	Female	0	0	University Degree	Single	Male	0	1	<45	13+	1+	2+	5+	28	9	17	17	1	7	10	4	14	17	4	8	1
87	Female	0	1	University Degree	Relationship	Male	1	0	<45	0-12	1+	0-2	5+	28	9	13	15	1	3	1	8	12	20	7	7	6
88	Female	0	1	University Degree	Single	Female	0	0	<45	0-12	0	0-2	1-5	40	25	12	25	2	7	5	0	12	27	11	10	1
89	Female	0	0	No University Degree	Relationship	Female	1	0	45+	13+	0	2+	5+	22	8	9	8	0	0	4	6	7	9	3	3	1
90	Male	0	0	University Degree	Relationship	Male	0	1	45+	13+	1+	0-2	5+	21	21	16	20	2	7	8	0	17	22	7	7	4
91	Female	1	0	University Degree	Relationship	Male	0	0	<45	13+	1+	0-2	1-5	29	25	35	25	2	8	6	1	7	21	5	5	2
92	Female	0	0	No University Degree	Relationship	Male	0	0	<45	0-12	1+	2+	1-5	24	14	19	16	5	8	5	4	13	26	11	7	4
93	Female	0	0	University Degree	Relationship	Female	0	0	<45	0-12	0	0-2	1-5	40	21	10	25	4	9	6	0	29	29	14	14	7
94	Female	0	0	No University Degree	Relationship	Female	0	0	45+	0-12	0	0-2	1-5	33	16	29	23	6	10	7	4	17	28	11	12	6
95	Female	0	0	No University Degree	Relationship	Male	0	1	45+	0-12	1+	0-2	5+	24	10	14	14	3	9	5	5	14	22	10	8	8
96	Female	0	0	No University Degree	Single	Male	0	0	45+	0-12	0	2+	5+	28	16	15	18	8	10	7	1	22	27	15	13	7
97	Male	0	0	University Degree	Relationship	Male	0	0	45+	13+	0	2+	5+	32	19	27	21	5	10	8	5	15	25	9	11	6
98	Female	0	1	No University Degree	Relationship	Female	0	1	45+	13+	1+	2+	5+	25	12	12	13	2	7	6	4	8	17	6	7	4
99	Female	0	0	No University Degree	Relationship	Female	0	0	45+	13+	0	2+	5+	29	15	25	14	4	8	9	3	14	23	9	9	8
100	Male	0	0	University Degree	Relationship	Male	0	0	<45	0-12	1+	0-2	1-5	15	20	17	10	4	6	6	2	11	19	5	7	0
101	Female	0	0	No University Degree	Single	Male	0	0	<45	13+	1+	0-2	1-5	25	16	11	18	3	5	5	4	14	23	10	9	2
102	Female	0	0	No University Degree	Relationship	Male	0	0	<45	0-12	1+	0-2	1-5	40	21	7	21	2	7	6	0	9	20	9	7	4
103	Female	0	0	University Degree	Relationship	Male	0	1	<45	0-12	1+	0-2	1-5	32	11	14	16	4	7	8	3	13	21	8	7	7
104	Female	0	0	No University Degree	Relationship	Female	0	1	45+	13+	0	2+	5+	15	9	20	13	2	3	7	3	16	18	12	8	5
105	Female	0	0	University Degree	Relationship	Female	1	0	45+	13+	0	2+	5+	30	6	17	14	2	8	4	5	11	25	10	7	8
106	Female	1	0	University Degree	Relationship	Male	0	1	45+	0-12	1+	0-2	1-5	34	25	14	23	1	9	6	3	9	17	7	5	3
107	Female	0	0	University Degree	Single	Male	0	0	<45	0-12	1+	2+	1-5	30	25	18	22	2	8	4	3	6	28	7	9	2
108	Female	0	0	No University Degree	Single	Male	0	0	<45	0-12	1+	0-2	1-5	30	8	26	13	2	9	8	5	11	22	9	5	3
109	Male	0	0	No University Degree	Relationship	Male	0	1	45+	0-12	1+	0-2	5+	31	6	17	18	5	7	5	1	12	24	9	5	5
110	Male	0	0	No University Degree	Relationship	Male	0	0	45+	13+	1+	0-2	5+	29	14	15	13	2	4	4	3	14	29	9	10	4
111	Female	1	0	No University Degree	Relationship	Female	0	0	<45	0-12	1+	0-2	5+	26	11	14	20	1	9	5	7	6	6	3	3	5
112	Female	0	0	No University Degree	Relationship	Male	0	0	<45	0-12	1+	0-2	5+	33	15	17	20	6	10	3	5	12	17	8	8	2
113	Female	1	0	No University Degree	Relationship	Male	0	0	<45	0-12	1+	2+	1-5	26	18	13	11	3	5	5	4	8	14	3	3	4
114	Female	0	1	University Degree	Relationship	Male	0	1	<45	0-12	1+	2+	5+	22	11	23	18	3	10	6	6	18	27	15	10	1
115	Female	0	0	No University Degree	Relationship	Female	0	1	<45	0-12	1+	0-2	1-5	36	25	14	20	4	8	5	1	7	19	4	6	3
116	Male	0	0	No University Degree	Relationship	Male	0	0	<45	0-12	1+	2+	1-5	23	17	17	14	4	7	2	5	13	20	7	8	4
117	Female	0	0	No University Degree	Relationship	Male	0	0	<45	0-12	1+	0-2	1-5	37	22	23	21	1	8	9	3	9	26	9	4	3
118	Female	0	0	University Degree	Relationship	Male	0	1	<45	0-12	1+	0-2	1-5	33	25	19	21	6	10	8	0	20	28	12	12	5
119	Female	0	0	University Degree	Single	Female	1	0	45+	13+	0	0-2	1-5	18	16	18	17	4	6	10	3	30	24	15	14	6
120	Female	0	0	University Degree	Relationship	Male	0	1	45+	0-12	0	2+	1-5	30	14	23	18	3	7	3	8	9	16	9	4	4
121	Female	0	1	University Degree	Relationship	Male	0	0	<45	0-12	1+	0-2	1-5	34	12	22	15	3	10	10	3	17	30	13	11	6
122	Female	0	0	No University Degree	Single	Male	0	1	<45	0-12	1+	2+	5+	37	22	15	25	6	10	8	2	16	25	8	10	5
123	Female	1	0	No University Degree	Single	Male	0	0	<45	0-12	1+	0-2	5+	37	18	20	20	9	10	6	5	15	27	10	8	7
124	Female	0	0	University Degree	Single	Male	0	1	<45	13+	0	2+	5+	30	7	21	12	0	6	4	9	11	23	8	8	7
125	Female	0	1	University Degree	Relationship	Male	0	1	<45	13+	1+	2+	5+	27	9	18	6	1	1	6	5	7	16	7	7	4
126	Male	0	0	University Degree	Relationship	Female	0	0	45+	13+	0	2+	1-5	22	10	20	20	2	5	7	4	18	22	8	9	5
127	Female	0	0	University Degree	Relationship	Male	0	0	45+	13+	0	0-2	1-5	20	6	25	8	3	6	3	4	12	20	7	6	5
128	Male	0	0	University Degree	Relationship	Male	0	0	45+	0-12	1+	0-2	1-5	26	21	20	15	1	9	5	1	13	23	9	7	1
129	Female	0	0	University Degree	Relationship	Male	0	0	<45	0-12	1+	0-2	1-5	22	18	26	18	3	7	6	4	13	24	11	8	2
130	Female	0	0	No University Degree	Relationship	Male	0	0	45+	13+	1+	2+	5+	28	14	13	14	2	2	8	1	15	15	7	8	3
131	Female	0	0	University Degree	Relationship	Male	0	1	<45	0-12	1+	0-2	5+	31	12	24	11	9	6	4	5	15	26	14	8	1
132	Female	0	0	No University Degree	Relationship	Male	0	0	45+	0-12	1+	0-2	1-5	30	18	11	9	0	4	6	6	12	19	9	6	3
133	Female	0	1	University Degree	Relationship	Male	0	0	<45	0-12	0	0-2	1-5	18	23	16	16	2	7	6	2	14	22	8	8	2
134	Female	0	0	University Degree	Relationship	Female	1	0	<45	13+	0	2+	5+	32	9	13	12	6	10	4	0	19	26	14	15	8
135	Male	0	0	University Degree	Relationship	Female	0	0	<45	0-12	1+	2+	5+	24	6	9	8	4	7	4	7	13	22	5	8	8
136	Female	0	0	No University Degree	Relationship	Male	0	0	45+	13+	1+	0-2	1-5	31	19	21	13	2	0	5	3	9	11	3	7	2
137	Female	0	0	University Degree	Relationship	Male	0	0	45+	13+	0	0-2	1-5	24	11	12	11	0	2	9	3	12	19	8	3	4
138	Female	0	0	No University Degree	Relationship	Male	0	0	45+	13+	0	2+	1-5	30	25	11	17	1	4	5	0	21	26	13	11	0
139	Female	0	0	University Degree	Relationship	Male	1	0	<45	0-12	1+	0-2	1-5	23	17	16	15	3	8	6	1	19	17	5	7	4
140	Female	0	0	No University Degree	Relationship	Male	0	1	<45	0-12	1+	0-2	1-5	28	18	23	16	5	10	2	2	15	23	12	10	3
141	Female	1	0	No University Degree	Single	Male	1	0	<45	13+	0	2+	5+	32	11	23	16	5	3	6	4	12	19	7	8	7
142	Female	0	0	University Degree	Single	Male	1	0	45+	13+	0	2+	1-5	20	14	18	14	5	5	7	1	24	19	8	12	4
143	Female	0	0	University Degree	Relationship	Male	0	0	45+	0-12	0	2+	5+	27	9	12	11	0	6	3	6	12	14	5	8	2
144	Female	0	0	University Degree	Relationship	Female	1	0	45+	0-12	1+	0-2	1-5	40	25	28	25	3	10	8	0	10	28	9	7	8
145	Male	0	0	University Degree	Relationship	Male	0	0	45+	13+	1+	2+	1-5	26	8	14	8	4	6	6	5	22	21	8	11	4
146	Female	0	0	University Degree	Relationship	Male	0	0	<45	13+	1+	2+	5+	30	12	23	20	7	10	5	4	16	21	6	8	7
147	Female	0	0	University Degree	Relationship	Male	0	0	45+	13+	1+	0-2	1-5	23	16	22	18	1	8	4	6	10	20	5	8	5
148	Female	0	0	No University Degree	Single	Male	0	0	<45	0-12	1+	2+	5+	33	21	17	23	3	6	10	2	11	24	9	9	7
149	Female	0	0	No University Degree	Single	Male	0	0	45+	13+	0	0-2	5+	34	17	25	20	2	9	8	8	8	19	3	7	5
150	Female	0	0	No University Degree	Relationship	Male	0	0	<45	0-12	1+	0-2	1-5	28	20	17	24	2	9	7	2	9	21	5	5	6
151	Female	0	0	University Degree	Relationship	Male	1	0	45+	13+	0	0-2	1-5	34	14	26	20	5	4	10	2	26	30	15	14	6
152	Female	0	0	No University Degree	Relationship	Male	0	0	<45	13+	1+	0-2	1-5	30	22	19	21	3	9	5	1	10	27	10	10	2
153	Female	0	0	University Degree	Relationship	Male	0	0	45+	13+	1+	2+	1-5	30	21	22	17	2	6	7	0	16	24	9	11	3
154	Female	0	0	University Degree	Relationship	Female	0	0	45+	13+	1+	2+	1-5	29	13	14	11	4	10	7	5	15	20	6	9	5
155	Female	0	0	University Degree	Relationship	Male	0	1	45+	13+	1+	2+	5+	21	7	9	9	5	7	1	6	23	29	13	13	5
156	Female	1	0	University Degree	Relationship	Male	0	0	<45	0-12	0	0-2	1-5	34	15	7	13	1	6	2	7	7	12	3	5	1
157	Female	0	1	No University Degree	Relationship	Male	0	0	<45	0-12	1+	0-2	1-5	28	23	20	10	1	9	5	1	15	22	9	9	2
158	Male	0	0	University Degree	Relationship	Female	0	0	45+	13+	1+	0-2	1-5	34	22	18	20	3	7	7	1	13	23	5	7	2
159	Female	0	0	University Degree	Relationship	Male	0	0	<45	0-12	1+	2+	5+	21	8	18	15	3	6	6	6	9	23	9	8	2
160	Female	0	0	No University Degree	Relationship	Male	0	0	45+	13+	1+	0-2	1-5	31	14	22	15	1	3	4	7	11	27	10	8	6
161	Female	0	0	University Degree	Single	Male	1	0	<45	0-12	0	2+	5+	30	12	15	14	4	8	8	5	10	22	9	7	8
162	Male	0	0	University Degree	Relationship	Male	0	0	45+	0-12	1+	0-2	1-5	32	22	14	22	2	9	4	1	9	24	9	6	4
163	Female	0	0	No University Degree	Relationship	Male	1	0	<45	0-12	1+	2+	1-5	33	20	20	19	3	8	4	3	11	25	11	8	0
164	Female	0	0	No University Degree	Single	Male	0	0	<45	0-12	1+	0-2	1-5	31	20	18	17	3	8	8	2	10	18	8	6	2
165	Female	1	0	No University Degree	Single	Male	1	0	45+	13+	0	0-2	5+	8	5	13	5	0	0	3	5	14	10	5	3	2
166	Female	0	0	No University Degree	Relationship	Female	0	1	45+	13+	1+	2+	5+	24	13	17	17	0	0	6	4	17	14	6	6	3
167	Female	0	0	University Degree	Relationship	Male	1	0	45+	0-12	1+	2+	5+	24	12	18	15	4	7	4	3	19	18	5	10	4
168	Male	0	0	University Degree	Single	Male	0	0	45+	13+	0	0-2	5+	14	7	16	8	0	2	6	6	18	22	12	8	8
169	Female	0	0	University Degree	Relationship	Male	0	0	<45	0-12	0	0-2	5+	25	6	10	10	1	4	4	10	10	22	6	6	5
170	Female	0	0	University Degree	Relationship	Female	0	0	<45	13+	1+	0-2	1-5	32	21	20	23	4	9	6	2	21	30	15	11	6
171	Female	0	0	No University Degree	Single	Male	0	1	45+	13+	1+	2+	5+	29	14	25	14	1	5	8	1	16	21	6	9	2
172	Male	0	0	No University Degree	Relationship	Male	0	0	45+	13+	0	2+	1-5	26	16	24	21	1	9	5	4	15	30	12	10	4
173	Female	0	0	University Degree	Relationship	Female	0	0	45+	13+	0	2+	5+	27	14	21	17	5	5	8	4	16	21	5	8	7
174	Female	0	0	University Degree	Single	Male	1	0	45+	13+	1+	2+	1-5	27	7	24	7	1	1	6	8	10	18	4	3	3
175	Female	0	0	No University Degree	Single	Male	0	0	45+	0-12	0	0-2	1-5	31	22	12	18	3	9	4	0	14	22	7	9	4
176	Male	0	0	University Degree	Relationship	Male	0	0	45+	0-12	1+	2+	1-5	22	23	23	19	2	8	4	1	7	27	6	6	2
177	Female	0	0	University Degree	Relationship	Male	0	0	<45	0-12	0	2+	1-5	23	25	19	20	4	10	5	2	10	25	10	8	0
178	Female	0	0	University Degree	Relationship	Female	0	0	45+	0-12	0	0-2	5+	36	23	14	18	1	7	9	3	13	23	9	7	5
179	Female	0	0	University Degree	Relationship	Male	0	0	45+	13+	1+	2+	5+	29	12	19	16	6	10	9	3	21	30	11	13	5
180	Female	0	1	No University Degree	Single	Female	0	0	<45	0-12	1+	0-2	5+	28	15	22	13	3	7	3	7	7	19	6	3	4
181	Female	0	0	University Degree	Relationship	Male	0	1	45+	13+	0	2+	5+	32	15	15	15	3	7	9	0	27	30	15	15	8
182	Female	0	0	University Degree	Single	Male	0	1	45+	13+	0	0-2	5+	34	11	17	17	2	10	7	3	18	27	10	12	7
183	Female	0	0	No University Degree	Single	Female	0	1	<45	0-12	1+	2+	5+	24	12	27	17	5	4	8	2	15	27	11	11	6
184	Female	1	0	No University Degree	Relationship	Male	0	0	<45	0-12	1+	0-2	1-5	30	19	25	17	2	9	4	8	8	9	3	3	4
185	Female	0	0	No University Degree	Single	Male	0	0	45+	13+	0	2+	1-5	36	21	9	20	5	6	7	0	26	29	15	15	4
186	Female	0	1	University Degree	Relationship	Male	0	0	45+	13+	0	2+	1-5	32	24	16	22	1	8	10	2	8	14	4	6	4
187	Female	0	0	University Degree	Relationship	Male	0	0	<45	0-12	1+	0-2	1-5	26	11	25	13	3	10	5	3	14	12	3	6	6
188	Female	0	0	University Degree	Single	Male	1	0	45+	0-12	0	2+	5+	30	13	24	14	0	1	1	1	11	20	4	6	2
189	Female	0	0	University Degree	Relationship	Male	0	0	45+	13+	1+	0-2	1-5	34	25	22	24	4	9	6	3	11	28	11	7	1
190	Female	0	0	No University Degree	Relationship	Male	0	0	45+	13+	0	0-2	1-5	30	17	14	13	0	4	6	0	12	21	6	4	2
191	Female	0	0	No University Degree	Relationship	Male	0	1	45+	13+	0	2+	5+	28	7	11	10	2	3	7	4	16	18	4	8	0
192	Female	0	0	No University Degree	Relationship	Male	0	1	45+	13+	1+	2+	5+	21	8	22	11	0	1	8	8	7	7	3	3	3
193	Female	0	1	University Degree	Single	Female	0	0	<45	0-12	0	2+	1-5	33	12	18	17	4	10	8	3	12	26	8	7	6
194	Female	0	0	University Degree	Single	Male	0	0	<45	13+	1+	0-2	1-5	25	12	17	11	0	5	2	5	9	19	7	6	3
195	Female	0	0	University Degree	Relationship	Male	0	1	45+	0-12	0	2+	5+	24	6	7	12	3	9	6	4	12	16	4	8	4
196	Female	0	0	University Degree	Relationship	Male	0	1	45+	13+	0	2+	5+	22	7	7	11	4	4	8	5	19	23	8	10	4
197	Female	0	0	No University Degree	Relationship	Male	0	0	<45	0-12	1+	0-2	1-5	26	18	18	20	2	9	6	0	20	28	13	10	6
198	Female	0	1	University Degree	Relationship	Male	0	0	<45	0-12	0	0-2	1-5	20	21	13	14	3	6	8	0	15	26	15	12	3
199	Female	0	0	University Degree	Relationship	Female	0	1	<45	0-12	1+	0-2	1-5	32	13	16	17	4	7	6	2	12	22	8	6	8
200	Male	0	0	No University Degree	Single	Male	0	0	<45	13+	0	2+	1-5	27	23	30	23	7	6	9	5	15	30	13	10	6
201	Female	0	1	No University Degree	Relationship	Male	0	1	<45	0-12	1+	0-2	1-5	15	9	7	10	3	2	7	5	11	17	9	6	0
202	Female	0	0	No University Degree	Relationship	Male	1	0	45+	13+	0	0-2	1-5	25	23	15	17	0	6	5	2	22	27	9	10	6
203	Female	0	0	University Degree	Relationship	Female	0	0	45+	0-12	1+	2+	5+	13	5	7	6	3	1	1	6	9	13	5	5	6
204	Female	0	0	University Degree	Relationship	Male	0	0	45+	13+	0	0-2	1-5	29	21	15	19	3	5	6	0	11	27	7	8	4
205	Female	0	0	University Degree	Relationship	Male	0	0	45+	0-12	1+	2+	1-5	25	24	24	19	5	10	5	1	20	30	11	13	5
206	Male	0	0	University Degree	Relationship	Male	0	0	45+	13+	0	0-2	1-5	30	12	21	13	5	7	6	4	18	24	9	11	3
207	Male	0	0	University Degree	Relationship	Male	0	1	<45	0-12	1+	2+	5+	25	8	22	11	4	6	3	4	13	19	7	9	3
208	Female	0	0	No University Degree	Single	Male	0	0	<45	0-12	0	2+	5+	38	18	16	22	5	10	7	1	10	20	9	8	7
209	Female	0	0	No University Degree	Single	Male	0	1	45+	13+	0	0-2	1-5	25	14	18	11	1	3	6	4	17	18	6	7	1
210	Female	0	0	No University Degree	Relationship	Male	0	0	<45	0-12	1+	2+	1-5	32	19	28	19	1	8	8	1	9	21	6	8	0
211	Female	0	0	University Degree	Relationship	Male	0	1	<45	0-12	1+	2+	1-5	28	17	14	15	0	8	6	2	19	22	6	7	2
212	Female	0	0	No University Degree	Single	Male	1	0	<45	0-12	0	0-2	1-5	39	21	15	25	4	10	7	3	11	15	4	3	4
213	Female	0	0	No University Degree	Relationship	Female	0	0	<45	0-12	1+	0-2	1-5	13	11	7	8	0	1	2	8	10	9	4	4	2
214	Female	0	0	No University Degree	Relationship	Male	0	0	45+	13+	0	2+	1-5	17	9	24	5	0	2	4	8	6	6	3	4	3
215	Female	0	1	University Degree	Relationship	Male	0	0	45+	13+	1+	2+	1-5	36	17	34	24	2	9	7	4	14	30	15	15	5
216	Female	0	0	No University Degree	Relationship	Female	0	1	45+	0-12	1+	2+	1-5	24	9	27	13	1	4	3	7	7	22	6	3	3
217	Male	0	0	No University Degree	Relationship	Male	0	0	45+	13+	1+	2+	1-5	26	17	15	15	0	0	6	6	10	29	10	5	4
218	Female	0	0	University Degree	Relationship	Female	0	1	45+	13+	1+	2+	5+	35	16	19	21	9	7	8	2	10	24	11	10	3
219	Female	0	0	No University Degree	Relationship	Male	0	0	<45	0-12	1+	2+	1-5	26	22	21	18	3	8	7	4	7	9	3	3	3
220	Female	0	0	No University Degree	Relationship	Male	0	1	45+	0-12	1+	2+	5+	23	16	20	21	4	8	5	1	8	14	4	7	1
221	Female	0	0	University Degree	Relationship	Male	0	1	45+	0-12	1+	2+	5+	24	10	17	15	1	8	6	8	8	9	3	5	7
222	Female	0	0	University Degree	Single	Male	0	0	45+	13+	1+	2+	1-5	31	20	15	16	0	8	5	6	6	15	5	5	2
223	Female	1	0	University Degree	Single	Male	0	1	45+	0-12	1+	0-2	5+	29	13	22	18	6	8	7	5	12	24	11	8	7
224	Female	0	0	No University Degree	Single	Female	0	0	<45	0-12	1+	0-2	1-5	32	15	22	19	6	8	9	6	18	27	15	12	8
225	Female	0	1	University Degree	Relationship	Male	1	0	<45	0-12	1+	0-2	1-5	28	15	18	16	3	8	8	2	17	22	10	9	4
226	Female	0	0	University Degree	Relationship	Female	1	0	45+	0-12	1+	2+	5+	23	6	22	11	8	8	4	5	18	21	9	12	4
227	Female	0	0	University Degree	Relationship	Male	0	1	<45	13+	1+	0-2	5+	36	10	21	17	7	9	6	5	16	30	15	10	7
228	Female	0	0	No University Degree	Relationship	Male	0	0	<45	0-12	1+	0-2	1-5	33	21	34	22	3	8	8	1	20	29	15	9	2
229	Female	0	1	University Degree	Relationship	Male	0	1	<45	13+	1+	2+	1-5	21	17	18	17	3	7	6	4	18	23	11	12	2
230	Female	0	0	No University Degree	Relationship	Male	0	0	45+	0-12	1+	0-2	5+	36	21	17	18	8	10	4	0	14	24	8	10	6
231	Female	0	1	University Degree	Relationship	Female	0	0	45+	0-12	1+	2+	1-5	30	23	23	17	2	7	5	1	7	16	10	8	6
232	Female	0	0	No University Degree	Relationship	Male	0	0	45+	13+	0	0-2	5+	18	10	21	11	0	2	5	8	13	11	7	7	1
233	Female	0	0	No University Degree	Single	Male	0	0	45+	13+	0	0-2	1-5	33	15	17	15	3	6	7	6	11	23	9	9	5
234	Female	1	0	No University Degree	Relationship	Male	0	0	45+	13+	1+	2+	1-5	25	13	12	12	3	7	6	2	19	30	12	12	3
235	Female	0	0	University Degree	Relationship	Female	1	0	<45	0-12	1+	2+	5+	23	10	16	18	6	9	6	3	17	26	7	10	8
236	Female	1	0	No University Degree	Single	Male	0	1	45+	13+	1+	2+	5+	30	18	23	20	2	4	4	6	14	15	5	9	5
237	Female	0	0	University Degree	Relationship	Female	0	1	45+	13+	1+	2+	5+	27	14	15	16	2	6	5	5	16	13	7	7	2
238	Female	0	0	No University Degree	Single	Male	0	0	45+	0-12	0	2+	1-5	24	9	22	15	4	10	7	5	8	28	10	8	2
239	Female	0	0	University Degree	Relationship	Male	1	0	45+	13+	0	0-2	5+	33	11	17	18	8	10	7	9	14	25	10	8	7
240	Female	0	0	University Degree	Relationship	Male	0	0	<45	0-12	1+	0-2	1-5	31	24	20	19	4	8	7	1	23	26	12	11	3
241	Female	0	0	University Degree	Relationship	Male	0	1	45+	13+	1+	0-2	5+	23	11	23	10	3	10	2	7	19	24	9	10	5
242	Male	0	0	University Degree	Relationship	Male	1	0	<45	0-12	1+	2+	1-5	17	12	19	11	0	6	6	5	9	19	7	5	0
243	Female	0	0	No University Degree	Relationship	Male	0	0	45+	13+	1+	0-2	1-5	28	21	18	15	3	6	7	8	17	24	11	9	2
244	Female	0	0	University Degree	Single	Female	0	0	45+	13+	0	0-2	1-5	33	12	14	14	3	5	6	1	16	29	11	11	3
245	Female	1	0	University Degree	Relationship	Male	0	0	45+	13+	1+	2+	1-5	34	25	13	25	1	7	6	0	6	16	4	5	3
246	Female	0	0	University Degree	Relationship	Male	0	0	<45	0-12	1+	2+	1-5	30	15	21	20	10	9	4	4	26	26	13	13	6
247	Female	0	0	University Degree	Relationship	Male	0	0	<45	0-12	0	0-2	1-5	27	25	16	18	2	7	6	2	11	20	8	7	4
248	Male	0	0	No University Degree	Single	Male	0	0	45+	13+	0	2+	1-5	26	11	16	16	1	3	3	3	10	13	5	6	1
249	Female	0	1	No University Degree	Relationship	Female	0	0	<45	0-12	1+	0-2	1-5	35	23	12	23	6	7	9	1	7	27	10	9	4
250	Female	0	0	No University Degree	Single	Male	0	1	45+	13+	0	0-2	5+	24	13	15	15	2	4	4	3	11	12	4	5	4
251	Female	0	0	No University Degree	Relationship	Male	0	1	45+	13+	1+	0-2	5+	19	13	14	19	6	6	10	3	13	24	7	8	3
252	Female	0	0	No University Degree	Relationship	Male	0	1	<45	13+	1+	0-2	1-5	33	18	12	20	1	4	5	1	13	17	4	5	5
253	Female	0	1	University Degree	Relationship	Male	0	0	<45	0-12	1+	0-2	1-5	26	10	14	10	0	4	2	8	8	16	6	5	0
254	Female	1	0	University Degree	Relationship	Male	1	0	45+	13+	1+	0-2	1-5	37	21	30	24	4	9	6	1	13	24	12	9	3
255	Female	1	0	No University Degree	Single	Male	0	0	<45	0-12	1+	0-2	1-5	35	21	12	23	3	7	8	1	10	28	8	8	5
256	Female	0	0	University Degree	Relationship	Male	0	0	45+	13+	1+	0-2	1-5	28	25	13	21	1	9	8	3	12	21	9	6	5
257	Female	0	0	No University Degree	Relationship	Female	0	1	<45	13+	1+	0-2	5+	26	13	17	16	0	6	7	3	15	26	9	8	6
258	Female	0	0	No University Degree	Relationship	Male	0	0	45+	0-12	1+	2+	5+	30	11	20	17	5	8	9	7	15	22	5	8	8
259	Female	0	0	No University Degree	Relationship	Male	1	0	45+	13+	0	0-2	5+	32	16	22	20	2	10	6	6	15	28	10	8	4
260	Female	0	0	University Degree	Relationship	Male	0	1	45+	13+	1+	0-2	5+	20	10	14	9	1	7	2	2	17	18	10	7	5
261	Female	0	1	University Degree	Relationship	Female	0	0	<45	13+	0	0-2	1-5	16	17	17	12	2	7	7	2	12	24	10	10	2
262	Female	0	0	University Degree	Relationship	Male	0	0	<45	0-12	1+	0-2	5+	29	7	18	13	1	5	8	5	10	25	10	7	7
263	Female	0	0	University Degree	Relationship	Male	0	0	<45	0-12	1+	2+	1-5	17	11	22	13	1	6	5	5	17	20	6	9	2
264	Female	0	0	No University Degree	Relationship	Female	0	1	45+	13+	0	2+	5+	26	8	15	12	1	4	7	2	17	27	15	9	8
265	Female	0	0	No University Degree	Relationship	Male	0	0	45+	0-12	1+	2+	1-5	23	11	14	15	3	3	8	2	16	26	12	12	5
266	Female	0	0	No University Degree	Relationship	Female	0	1	45+	13+	0	0-2	5+	30	16	19	14	0	2	8	8	15	18	4	6	8
267	Male	0	0	University Degree	Relationship	Male	0	0	<45	0-12	1+	2+	5+	24	8	10	11	6	9	5	6	19	26	8	10	4
268	Female	1	0	No University Degree	Relationship	Male	0	1	45+	13+	0	2+	5+	35	10	11	15	3	8	9	2	17	26	15	10	7
269	Male	0	0	University Degree	Relationship	Male	1	0	45+	13+	1+	0-2	1-5	31	18	24	19	0	1	7	8	13	20	4	4	6
270	Female	0	0	No University Degree	Relationship	Female	0	1	45+	13+	0	2+	5+	29	16	21	16	2	4	8	5	17	22	9	8	8
271	Female	1	0	No University Degree	Single	Male	0	0	45+	0-12	0	2+	5+	32	13	20	14	4	5	4	5	15	26	12	9	6
272	Female	0	0	University Degree	Single	Male	0	1	<45	13+	1+	0-2	5+	20	7	14	12	4	4	4	4	13	16	5	8	2
273	Female	0	0	No University Degree	Relationship	Female	0	0	45+	13+	1+	2+	1-5	28	15	14	13	2	5	6	1	12	24	10	7	2
274	Female	0	0	University Degree	Relationship	Female	0	0	45+	0-12	1+	0-2	1-5	15	5	14	10	1	8	0	4	7	10	4	5	1
275	Female	1	0	University Degree	Relationship	Male	0	0	45+	0-12	0	0-2	1-5	24	22	23	22	1	9	8	3	8	12	3	3	6
276	Female	0	0	University Degree	Single	Male	0	1	45+	13+	0	2+	5+	26	23	13	15	5	5	7	0	26	30	15	15	5
277	Male	0	0	University Degree	Relationship	Male	0	0	45+	13+	0	0-2	1-5	29	17	24	16	1	9	5	5	8	26	9	6	3
278	Female	0	1	No University Degree	Single	Male	0	0	<45	0-12	0	2+	1-5	29	15	18	17	3	7	3	4	10	25	12	11	2
279	Female	0	0	University Degree	Relationship	Male	0	1	45+	13+	1+	2+	5+	22	9	14	18	3	1	7	3	13	15	5	8	5
280	Female	0	1	No University Degree	Relationship	Male	0	1	45+	0-12	0	2+	5+	34	19	21	15	1	1	6	3	8	20	6	8	4
281	Male	0	1	No University Degree	Relationship	Male	0	1	45+	13+	0	2+	1-5	25	14	21	10	2	2	4	4	11	29	13	10	4
282	Female	0	0	University Degree	Relationship	Male	0	1	45+	0-12	0	2+	1-5	36	19	23	23	3	10	5	6	12	29	12	9	8
283	Female	0	0	No University Degree	Relationship	Male	0	0	45+	13+	0	0-2	1-5	27	9	24	13	0	8	3	9	8	24	7	3	5
284	Female	0	1	University Degree	Relationship	Male	1	0	<45	13+	1+	2+	1-5	31	17	21	11	0	4	3	4	16	19	7	6	1
285	Female	0	0	No University Degree	Relationship	Female	0	1	<45	0-12	1+	2+	5+	27	12	20	12	2	4	7	4	18	20	6	9	6
286	Female	0	0	University Degree	Relationship	Male	1	0	45+	13+	0	2+	5+	33	10	8	9	3	0	3	0	17	20	9	10	3
287	Female	0	0	No University Degree	Relationship	Male	0	1	45+	13+	0	2+	1-5	30	17	23	17	6	10	7	7	14	25	9	9	1
288	Female	0	0	University Degree	Relationship	Male	0	0	45+	13+	1+	0-2	5+	21	13	23	13	1	5	2	7	9	12	3	4	0
289	Male	0	0	University Degree	Relationship	Male	0	0	45+	13+	0	2+	1-5	25	17	15	15	2	5	6	2	10	18	6	7	2
290	Female	0	0	University Degree	Relationship	Male	0	0	45+	13+	0	2+	1-5	27	12	21	15	1	6	7	5	9	18	5	7	5
291	Female	0	1	University Degree	Relationship	Male	0	0	45+	0-12	1+	0-2	1-5	26	22	11	14	2	9	6	0	16	30	15	12	0
292	Female	0	0	University Degree	Relationship	Male	0	0	<45	0-12	1+	0-2	1-5	18	16	10	12	5	10	4	4	17	26	12	12	3
293	Female	0	0	No University Degree	Relationship	Male	0	0	45+	13+	0	2+	5+	31	9	33	23	6	6	8	3	19	29	8	12	8
294	Female	0	0	No University Degree	Relationship	Male	0	0	45+	0-12	1+	2+	5+	24	16	21	11	4	7	7	1	17	24	9	9	4
295	Male	0	1	No University Degree	Single	Male	1	0	45+	0-12	0	0-2	1-5	32	18	22	13	1	4	3	10	7	25	10	5	2
296	Female	1	0	University Degree	Relationship	Male	0	0	<45	0-12	1+	2+	1-5	32	5	7	9	2	10	7	4	11	18	7	7	0
297	Female	0	0	University Degree	Relationship	Male	0	0	<45	0-12	1+	0-2	1-5	25	8	29	13	5	10	8	6	15	24	10	11	6
298	Female	0	0	No University Degree	Relationship	Male	1	0	<45	13+	1+	0-2	1-5	22	12	9	9	0	1	7	7	8	8	3	3	1
299	Female	0	0	No University Degree	Relationship	Female	0	0	<45	13+	1+	0-2	5+	22	9	19	13	6	5	6	3	13	17	7	7	7
300	Female	0	0	University Degree	Relationship	Male	0	0	45+	13+	1+	2+	5+	29	13	27	17	5	4	9	9	8	14	3	6	5
301	Male	0	0	No University Degree	Relationship	Male	0	1	<45	0-12	1+	2+	1-5	24	10	25	11	1	4	5	1	8	11	3	4	4
302	Female	0	0	University Degree	Single	Female	1	0	<45	0-12	0	0-2	1-5	21	21	20	16	4	10	6	6	12	22	13	8	5
303	Female	0	0	University Degree	Relationship	Male	0	1	<45	0-12	1+	0-2	1-5	33	6	30	14	7	3	5	2	23	24	9	12	2
304	Female	0	0	University Degree	Single	Male	1	0	<45	0-12	1+	2+	5+	22	11	26	14	1	10	3	5	7	20	5	5	0
305	Female	0	0	University Degree	Single	Male	1	0	<45	0-12	1+	0-2	1-5	35	13	22	19	5	10	6	0	17	22	9	8	7
306	Female	0	0	No University Degree	Relationship	Male	0	1	45+	13+	1+	2+	5+	34	10	19	13	3	9	6	4	15	27	12	6	7
307	Female	0	0	No University Degree	Relationship	Male	0	0	45+	13+	0	0-2	1-5	34	18	21	20	1	5	7	4	13	23	13	7	5
308	Female	0	0	No University Degree	Relationship	Male	0	0	<45	0-12	1+	2+	1-5	33	18	19	19	4	5	8	8	11	26	10	8	8
309	Female	0	0	University Degree	Relationship	Male	0	0	<45	0-12	1+	2+	1-5	28	10	22	14	3	5	5	4	11	21	7	7	4
310	Female	0	0	University Degree	Relationship	Male	0	1	45+	13+	1+	0-2	5+	14	7	21	14	5	5	1	3	15	20	5	7	1
311	Female	0	0	University Degree	Relationship	Male	0	1	<45	0-12	1+	0-2	1-5	33	16	26	17	0	7	8	3	19	27	15	14	2
312	Female	0	0	No University Degree	Relationship	Male	0	0	45+	13+	0	0-2	1-5	29	20	21	17	2	5	7	3	17	26	10	9	4
313	Female	0	0	No University Degree	Relationship	Female	1	0	45+	13+	0	2+	5+	23	9	10	5	2	4	5	1	16	15	6	9	5
314	Female	0	0	University Degree	Relationship	Female	0	1	<45	0-12	1+	2+	5+	24	10	23	13	2	5	5	7	14	22	5	5	8
315	Female	0	0	No University Degree	Relationship	Female	0	0	<45	0-12	1+	0-2	1-5	23	13	19	15	6	10	7	0	24	24	11	12	2
316	Female	0	0	University Degree	Relationship	Male	0	0	45+	13+	0	0-2	5+	31	16	21	13	1	8	9	10	11	28	12	3	5
317	Female	1	0	University Degree	Relationship	Male	0	0	<45	0-12	0	0-2	1-5	28	20	19	19	4	7	4	1	8	20	7	7	1
318	Female	0	0	University Degree	Relationship	Male	0	0	45+	13+	0	0-2	1-5	26	11	28	11	1	1	4	10	17	17	7	6	3
319	Female	0	0	No University Degree	Relationship	Male	0	0	45+	13+	0	2+	5+	24	13	22	10	1	1	5	7	13	12	5	7	0
320	Female	0	0	University Degree	Relationship	Female	0	1	45+	13+	0	0-2	5+	26	11	28	18	2	3	6	4	12	15	7	7	5
321	Female	0	0	University Degree	Relationship	Male	0	0	45+	13+	1+	0-2	5+	27	12	18	15	7	4	7	8	12	24	7	6	3
322	Female	0	0	University Degree	Relationship	Female	0	1	45+	0-12	1+	2+	5+	28	16	17	12	6	7	7	1	15	23	11	9	5
323	Male	0	0	No University Degree	Relationship	Male	0	0	<45	0-12	1+	0-2	1-5	31	17	16	13	2	6	6	1	13	17	7	7	3
324	Female	0	0	No University Degree	Relationship	Male	0	0	<45	13+	1+	2+	1-5	18	12	7	14	5	4	5	3	16	24	13	10	3
325	Female	0	0	University Degree	Single	Female	0	1	45+	13+	0	2+	5+	30	12	20	16	1	6	9	5	17	30	12	9	8
326	Male	1	0	No University Degree	Relationship	Male	0	0	45+	0-12	0	0-2	1-5	30	20	18	13	2	9	7	1	9	23	7	3	4
327	Female	0	0	University Degree	Single	Male	0	0	45+	13+	0	2+	1-5	25	20	18	18	2	7	6	3	15	28	8	8	4
328	Female	0	0	No University Degree	Relationship	Male	0	0	45+	13+	0	0-2	1-5	26	21	10	17	2	8	8	3	13	21	6	7	3
329	Female	0	0	No University Degree	Relationship	Male	0	0	<45	0-12	0	0-2	1-5	36	25	11	25	4	10	8	0	16	25	13	11	4
330	Female	0	1	University Degree	Relationship	Male	0	0	45+	13+	1+	0-2	1-5	19	8	18	8	0	2	4	3	12	21	7	6	1
331	Female	0	1	University Degree	Single	Male	0	0	<45	0-12	0	2+	1-5	28	11	22	14	4	8	7	1	22	30	14	10	3
332	Female	0	0	No University Degree	Relationship	Male	0	0	<45	13+	0	2+	5+	27	11	25	20	4	9	4	7	10	15	3	7	5
333	Female	0	0	No University Degree	Relationship	Male	0	0	<45	13+	1+	0-2	1-5	29	21	28	22	1	6	4	8	7	19	6	3	6
334	Female	0	0	No University Degree	Relationship	Male	0	0	45+	13+	0	2+	1-5	13	7	27	9	0	2	5	8	12	19	6	6	0
335	Female	0	0	University Degree	Single	Female	0	0	<45	0-12	1+	0-2	1-5	25	22	14	19	2	7	4	2	10	19	8	7	1
336	Male	0	0	No University Degree	Relationship	Male	0	0	45+	13+	1+	2+	5+	19	10	12	14	7	7	8	7	13	27	8	9	3
337	Female	0	0	University Degree	Relationship	Female	0	0	<45	0-12	1+	2+	1-5	25	20	17	13	0	9	6	2	13	20	6	8	3
338	Female	0	1	University Degree	Relationship	Female	0	0	<45	0-12	1+	2+	5+	21	14	18	19	2	8	8	1	15	24	7	9	7
339	Female	0	0	No University Degree	Relationship	Male	0	0	<45	0-12	0	0-2	1-5	36	23	24	21	5	7	3	6	9	23	10	6	1
340	Male	0	0	University Degree	Single	Male	1	0	45+	13+	1+	2+	5+	22	10	20	9	0	7	7	2	15	24	10	8	5
341	Female	0	0	No University Degree	Single	Male	0	0	45+	0-12	0	2+	1-5	36	23	15	22	3	9	8	0	14	16	4	8	6
342	Female	0	0	University Degree	Relationship	Female	1	0	45+	13+	0	2+	5+	30	12	24	16	0	2	9	6	12	22	10	9	7
343	Female	0	0	No University Degree	Relationship	Male	0	0	45+	13+	0	2+	5+	20	11	10	10	2	4	2	5	18	20	8	9	5
344	Female	0	0	No University Degree	Relationship	Male	0	1	45+	13+	0	0-2	5+	31	12	18	14	2	6	6	2	11	24	10	6	5
345	Male	0	0	No University Degree	Single	Female	1	0	45+	13+	0	2+	1-5	29	11	21	14	3	5	4	3	13	27	11	8	2
346	Female	0	0	University Degree	Relationship	Male	0	1	<45	0-12	1+	2+	5+	17	5	28	7	4	4	3	5	16	22	9	9	8
347	Female	0	0	No University Degree	Relationship	Female	0	0	<45	0-12	1+	2+	5+	12	14	12	11	2	4	4	9	6	7	3	4	7
348	Female	0	0	University Degree	Relationship	Male	0	0	<45	0-12	1+	0-2	1-5	27	23	17	17	4	6	5	4	8	19	6	7	3
349	Male	0	0	University Degree	Relationship	Male	1	0	45+	13+	1+	0-2	1-5	23	14	21	19	2	8	7	4	19	26	10	11	3
350	Female	0	0	No University Degree	Relationship	Male	0	0	<45	0-12	1+	2+	1-5	32	10	15	22	4	10	5	3	25	23	13	10	7
351	Female	0	0	No University Degree	Relationship	Male	0	0	<45	0-12	1+	0-2	1-5	32	17	21	15	4	6	9	7	6	24	6	7	5
352	Female	0	0	No University Degree	Relationship	Male	1	0	<45	0-12	1+	2+	5+	31	6	20	17	7	10	8	5	24	30	9	11	8
353	Female	0	0	University Degree	Single	Male	0	0	<45	0-12	0	0-2	1-5	35	21	18	16	3	9	7	4	9	21	4	7	3
354	Female	0	0	University Degree	Relationship	Male	0	0	45+	0-12	1+	2+	5+	26	10	7	12	5	10	5	6	13	18	7	8	6
355	Female	0	1	University Degree	Relationship	Male	0	0	45+	0-12	1+	0-2	1-5	23	15	19	16	1	3	7	4	16	27	14	9	2
356	Female	0	0	University Degree	Single	Male	1	0	<45	0-12	1+	0-2	1-5	32	11	21	15	1	2	7	3	9	23	9	6	2
357	Male	0	0	University Degree	Relationship	Female	0	0	45+	13+	1+	2+	5+	21	10	19	13	2	4	5	4	14	15	9	7	6
358	Female	0	0	No University Degree	Relationship	Male	1	0	<45	0-12	1+	0-2	1-5	29	19	26	17	3	4	4	9	6	20	6	4	3
359	Female	0	0	No University Degree	Relationship	Male	0	1	45+	13+	0	0-2	5+	23	8	18	9	4	7	9	3	9	19	5	7	1
360	Female	0	0	University Degree	Relationship	Male	0	1	45+	13+	1+	2+	5+	24	10	28	12	0	4	8	2	17	21	5	8	5
361	Female	0	0	University Degree	Relationship	Male	0	0	45+	0-12	0	2+	5+	36	25	26	25	3	6	8	0	11	21	9	8	6
362	Female	0	0	No University Degree	Relationship	Male	1	0	45+	13+	1+	0-2	1-5	31	16	16	12	2	8	6	0	7	22	5	8	8
363	Female	0	0	No University Degree	Relationship	Male	0	1	45+	13+	0	2+	5+	33	19	13	16	6	3	8	4	25	23	8	10	4
364	Female	1	0	University Degree	Single	Female	0	0	45+	0-12	1+	2+	5+	34	15	15	17	1	6	8	5	12	7	3	3	4
365	Female	0	0	University Degree	Relationship	Male	0	0	45+	13+	1+	2+	1-5	20	9	14	17	0	9	8	3	14	27	11	9	6
366	Female	0	0	No University Degree	Relationship	Male	1	0	45+	13+	0	2+	5+	33	15	25	15	6	3	5	1	19	18	15	11	5
367	Female	0	0	University Degree	Single	Female	1	0	45+	0-12	1+	0-2	5+	20	8	7	9	0	8	1	8	11	20	9	7	6
368	Female	0	0	University Degree	Relationship	Male	0	1	45+	13+	1+	0-2	5+	17	9	11	11	3	0	7	3	20	16	5	8	7
369	Female	0	0	University Degree	Single	Male	0	1	45+	13+	1+	0-2	5+	20	9	14	12	2	3	8	1	17	19	8	6	3
370	Female	0	0	University Degree	Single	Male	0	0	<45	0-12	1+	0-2	1-5	28	21	18	17	2	8	6	1	15	24	8	8	3
371	Female	0	0	No University Degree	Relationship	Male	0	0	<45	0-12	1+	2+	1-5	19	21	12	14	3	8	10	1	17	26	10	9	2
372	Female	0	0	No University Degree	Relationship	Male	0	1	<45	0-12	1+	2+	5+	37	11	25	22	3	8	8	7	12	22	10	6	8
373	Female	1	0	No University Degree	Single	Male	1	0	45+	13+	0	2+	5+	30	16	26	20	1	9	4	4	8	19	5	7	1
374	Female	0	0	No University Degree	Relationship	Male	0	0	<45	0-12	1+	0-2	1-5	23	12	24	17	2	8	5	1	7	22	10	6	4
375	Female	0	0	No University Degree	Single	Male	0	0	45+	13+	0	0-2	5+	38	25	11	25	1	5	6	3	14	21	7	6	0
376	Male	0	1	University Degree	Relationship	Male	0	0	<45	0-12	1+	0-2	1-5	28	22	27	12	0	5	5	8	9	19	6	6	2
377	Female	1	0	No University Degree	Relationship	Male	0	0	45+	13+	0	0-2	1-5	24	13	17	13	1	8	5	1	6	12	3	4	1
378	Female	0	0	No University Degree	Relationship	Male	0	1	45+	0-12	1+	2+	5+	28	18	21	19	8	10	6	3	14	25	11	8	8
379	Female	0	0	University Degree	Relationship	Male	0	0	<45	0-12	1+	2+	1-5	30	14	22	17	3	7	6	6	12	13	6	8	3
380	Female	0	0	No University Degree	Single	Female	0	0	45+	0-12	0	2+	5+	24	9	12	12	8	8	4	1	21	30	14	10	2
381	Female	0	0	University Degree	Relationship	Female	0	1	<45	0-12	1+	2+	5+	28	10	14	11	6	9	4	7	13	20	7	9	6
382	Male	0	0	No University Degree	Relationship	Female	0	0	45+	0-12	1+	0-2	1-5	25	25	19	18	2	5	4	2	13	22	9	6	1
383	Female	0	0	No University Degree	Relationship	Male	0	1	<45	13+	1+	2+	5+	35	20	18	19	5	6	8	0	14	24	7	8	3
384	Female	0	0	No University Degree	Relationship	Male	0	0	45+	13+	0	0-2	1-5	36	15	16	11	3	6	6	2	18	17	7	6	8
385	Female	0	0	No University Degree	Relationship	Male	1	0	45+	13+	1+	2+	5+	32	21	18	20	2	6	5	1	13	15	6	8	2
386	Female	0	0	University Degree	Relationship	Female	0	1	45+	13+	1+	2+	5+	20	5	12	10	7	4	8	7	14	30	13	11	7
387	Female	0	0	No University Degree	Relationship	Male	0	1	45+	13+	1+	0-2	5+	8	9	8	10	2	5	8	0	22	20	11	11	2
388	Female	0	0	University Degree	Relationship	Female	0	0	<45	0-12	0	0-2	1-5	31	13	17	17	3	8	6	3	9	18	7	5	4
389	Female	0	0	University Degree	Single	Male	0	0	45+	13+	1+	2+	1-5	31	16	15	15	1	8	9	1	13	16	5	5	4
390	Male	0	0	University Degree	Relationship	Male	0	1	45+	0-12	1+	2+	1-5	22	21	20	22	6	9	6	1	13	29	11	10	5
391	Female	0	0	University Degree	Single	Male	0	0	45+	13+	0	0-2	1-5	30	17	9	10	2	3	6	2	12	28	9	8	6
392	Male	1	0	University Degree	Relationship	Male	0	0	45+	0-12	1+	0-2	1-5	31	20	23	19	2	5	5	3	14	22	9	9	3
393	Female	1	0	University Degree	Relationship	Male	0	0	45+	13+	1+	2+	1-5	16	7	27	7	0	3	4	7	7	9	3	4	3
394	Male	0	0	No University Degree	Relationship	Female	0	0	45+	13+	0	0-2	1-5	22	7	20	13	1	5	5	4	21	26	9	12	1
395	Male	0	0	University Degree	Relationship	Male	0	0	45+	13+	1+	2+	5+	24	9	19	11	3	6	7	4	18	24	12	10	4
396	Female	1	0	University Degree	Relationship	Female	0	0	<45	0-12	1+	0-2	1-5	26	25	25	23	2	7	3	2	8	11	7	6	1
397	Female	0	0	University Degree	Single	Male	0	1	45+	13+	0	0-2	5+	25	10	16	10	0	2	8	6	15	17	10	9	0
398	Female	0	0	University Degree	Single	Male	0	0	45+	13+	0	0-2	1-5	30	13	15	18	1	6	7	4	20	28	13	7	3
399	Female	0	0	No University Degree	Relationship	Female	0	1	45+	13+	0	2+	5+	25	12	14	14	3	8	5	2	9	21	4	4	8
400	Female	0	0	University Degree	Relationship	Male	0	1	45+	0-12	1+	0-2	1-5	32	14	21	20	4	9	2	2	12	26	6	9	7
401	Female	0	0	No University Degree	Single	Male	0	1	<45	0-12	0	0-2	5+	36	16	28	18	7	9	6	6	11	22	8	9	8
402	Female	0	0	University Degree	Relationship	Female	0	0	<45	0-12	0	2+	1-5	28	18	16	20	3	7	8	2	25	30	13	13	7
403	Female	1	0	No University Degree	Single	Female	1	0	<45	13+	0	0-2	5+	22	11	20	14	5	1	7	4	15	17	6	8	3
404	Female	0	0	University Degree	Relationship	Male	0	1	45+	13+	1+	0-2	5+	29	7	14	14	5	6	7	6	10	25	6	7	5
405	Female	0	1	No University Degree	Relationship	Female	1	0	<45	13+	1+	2+	5+	35	18	16	20	5	8	6	1	17	19	4	6	8
406	Female	0	1	University Degree	Relationship	Male	0	0	45+	13+	0	0-2	1-5	33	20	21	18	0	4	7	3	13	22	8	9	1
407	Female	0	0	No University Degree	Single	Male	0	1	45+	13+	1+	2+	5+	23	5	17	9	3	7	6	3	13	25	12	10	4
408	Female	0	0	University Degree	Relationship	Male	0	0	45+	0-12	1+	0-2	1-5	25	14	14	14	2	9	5	4	13	23	8	8	3
409	Female	0	1	University Degree	Relationship	Female	1	0	<45	0-12	1+	0-2	1-5	31	17	14	18	3	7	7	1	13	23	9	8	2
410	Female	0	0	No University Degree	Relationship	Male	0	0	<45	0-12	0	0-2	1-5	33	18	12	16	1	9	6	1	13	23	9	7	2
411	Female	1	0	No University Degree	Relationship	Female	0	0	<45	0-12	1+	0-2	1-5	33	17	22	19	2	7	6	4	11	17	5	8	5
412	Female	0	0	No University Degree	Relationship	Male	0	0	45+	13+	1+	2+	5+	34	14	18	15	5	7	9	1	8	19	4	3	8
413	Female	0	0	No University Degree	Relationship	Male	0	0	45+	13+	0	0-2	1-5	21	12	17	14	0	9	6	5	9	25	8	7	4
414	Female	0	0	University Degree	Relationship	Female	1	0	45+	13+	0	0-2	5+	31	10	19	16	2	6	8	4	12	19	3	7	8
415	Female	0	1	University Degree	Relationship	Male	0	0	<45	0-12	1+	2+	1-5	26	16	24	19	3	10	6	4	14	21	7	8	1
416	Female	0	0	University Degree	Single	Male	0	0	45+	13+	0	2+	5+	20	7	21	9	3	2	5	6	12	18	6	8	0
417	Female	0	1	University Degree	Single	Female	0	1	<45	0-12	0	2+	1-5	22	5	21	13	0	2	2	5	6	13	5	5	1
418	Female	0	0	University Degree	Relationship	Male	0	0	<45	0-12	1+	0-2	1-5	15	11	18	11	0	4	4	4	13	21	5	6	2
419	Female	0	0	University Degree	Relationship	Female	1	0	45+	13+	1+	2+	5+	25	11	21	13	1	9	4	7	14	22	5	8	8
420	Female	0	0	University Degree	Relationship	Male	0	0	45+	13+	0	2+	1-5	16	7	9	11	3	6	4	1	16	22	10	7	2
421	Female	1	0	No University Degree	Single	Female	0	0	<45	0-12	1+	2+	1-5	31	22	23	24	4	8	7	5	13	23	9	8	4
422	Female	0	0	University Degree	Relationship	Male	0	1	45+	13+	1+	0-2	5+	14	8	12	10	1	4	2	5	13	19	6	7	2
423	Female	1	0	University Degree	Relationship	Male	0	0	<45	0-12	1+	0-2	1-5	28	22	14	19	2	9	4	1	15	28	9	7	6
424	Female	0	1	No University Degree	Relationship	Female	0	1	<45	0-12	1+	0-2	1-5	25	24	13	10	1	6	6	1	11	21	6	6	1
425	Female	1	0	No University Degree	Relationship	Male	0	1	45+	13+	0	2+	1-5	24	12	22	13	4	5	8	5	14	26	12	8	4
426	Female	0	0	No University Degree	Relationship	Male	0	0	<45	0-12	1+	2+	5+	20	9	26	9	1	2	7	5	14	19	6	6	0
427	Female	0	0	No University Degree	Relationship	Male	0	0	45+	13+	1+	0-2	5+	24	9	13	10	3	5	3	6	15	19	8	6	2
428	Male	0	0	No University Degree	Single	Female	0	0	45+	13+	0	0-2	1-5	33	21	18	18	3	7	7	2	12	24	7	8	6
429	Female	0	0	University Degree	Relationship	Female	0	0	<45	0-12	1+	0-2	1-5	38	8	27	19	4	10	5	8	10	22	7	7	6
430	Male	0	0	University Degree	Relationship	Male	0	0	45+	13+	0	2+	1-5	26	15	14	16	3	8	3	4	19	18	9	10	2
431	Female	0	0	University Degree	Relationship	Male	0	1	45+	13+	1+	0-2	1-5	32	7	26	13	0	4	4	7	15	18	6	6	6
432	Female	0	0	University Degree	Relationship	Female	0	0	45+	0-12	0	2+	5+	28	10	25	15	3	4	2	6	13	16	4	7	6
433	Male	0	0	No University Degree	Relationship	Male	1	0	45+	13+	1+	2+	5+	35	21	9	20	1	9	8	2	14	28	9	9	6
434	Female	0	0	University Degree	Relationship	Male	0	0	<45	13+	0	2+	1-5	40	20	33	22	2	5	10	4	12	15	4	3	4
435	Male	0	0	No University Degree	Relationship	Male	0	1	<45	13+	1+	2+	5+	35	13	25	25	3	7	8	6	10	14	3	3	5
436	Female	0	0	No University Degree	Relationship	Male	0	0	<45	0-12	1+	0-2	1-5	19	12	21	12	0	5	4	7	12	19	6	6	0
437	Female	0	0	University Degree	Relationship	Male	0	0	<45	0-12	0	0-2	1-5	28	15	15	13	1	10	6	3	14	18	10	9	6
438	Female	0	0	University Degree	Relationship	Male	0	0	<45	0-12	1+	0-2	1-5	24	17	20	16	2	8	7	5	9	20	5	7	3
439	Female	0	1	University Degree	Relationship	Female	0	0	<45	0-12	1+	0-2	1-5	33	24	19	22	3	10	8	1	10	20	10	7	5
440	Male	0	1	No University Degree	Relationship	Male	0	0	<45	0-12	1+	2+	1-5	27	24	19	23	3	8	3	3	7	19	6	3	3
441	Female	0	0	University Degree	Relationship	Male	0	0	45+	13+	1+	2+	1-5	31	12	22	11	3	8	8	4	10	23	7	8	8
442	Female	1	0	University Degree	Single	Male	0	0	<45	0-12	0	0-2	1-5	36	24	18	21	3	10	9	1	24	25	15	12	6
443	Female	0	0	No University Degree	Relationship	Male	0	1	45+	13+	1+	2+	5+	29	7	20	18	0	6	7	5	13	14	5	6	6
444	Female	0	0	University Degree	Relationship	Male	0	1	45+	13+	1+	2+	5+	30	7	26	7	1	3	4	5	12	24	8	9	0
445	Female	0	0	University Degree	Relationship	Male	1	0	<45	13+	1+	2+	5+	26	12	15	15	2	6	9	5	11	19	7	8	5
446	Female	0	1	No University Degree	Single	Male	1	0	<45	0-12	0	0-2	1-5	25	14	15	21	3	5	5	7	7	20	7	7	1
447	Female	0	0	University Degree	Single	Male	0	1	45+	0-12	0	2+	5+	28	11	17	16	1	8	6	1	16	29	11	8	5
448	Female	0	0	No University Degree	Single	Female	0	0	<45	0-12	1+	0-2	1-5	37	20	23	22	8	9	7	4	14	25	11	9	8
449	Female	0	0	No University Degree	Relationship	Male	0	0	45+	13+	1+	0-2	5+	19	5	10	6	0	1	1	10	9	8	3	3	1
450	Female	0	0	No University Degree	Relationship	Female	0	1	<45	0-12	1+	2+	5+	34	19	13	21	3	10	5	4	6	19	7	7	4
451	Female	0	0	No University Degree	Relationship	Male	0	0	45+	13+	0	0-2	1-5	23	20	13	16	3	5	6	4	15	23	9	9	2
452	Female	1	0	No University Degree	Single	Female	0	0	45+	13+	1+	0-2	1-5	36	25	7	25	4	6	5	0	11	20	6	8	2
453	Female	0	0	University Degree	Relationship	Female	0	1	<45	0-12	1+	0-2	5+	19	13	13	17	4	8	6	6	13	23	11	8	4
454	Female	0	0	University Degree	Single	Male	0	1	45+	13+	0	2+	5+	32	11	17	13	1	3	5	5	12	28	11	10	8
455	Female	0	0	No University Degree	Single	Male	0	0	<45	13+	0	2+	5+	31	14	20	16	0	5	4	6	7	13	3	6	4
456	Male	0	0	University Degree	Relationship	Male	0	0	45+	0-12	1+	0-2	1-5	38	13	15	20	3	8	4	5	8	19	6	6	4
457	Female	0	0	University Degree	Relationship	Male	0	0	45+	13+	0	0-2	1-5	26	14	11	16	3	8	7	1	14	28	9	8	6
458	Female	0	0	No University Degree	Single	Male	0	0	<45	0-12	1+	2+	5+	31	17	15	15	5	7	2	7	9	22	5	8	3
459	Male	0	1	University Degree	Relationship	Male	0	0	<45	0-12	1+	0-2	1-5	22	23	10	18	1	8	8	1	10	23	7	7	3
460	Male	0	0	University Degree	Relationship	Female	0	1	45+	13+	0	2+	5+	19	12	9	11	2	4	3	5	17	18	7	8	2
461	Female	0	0	No University Degree	Relationship	Male	0	0	<45	0-12	1+	0-2	1-5	24	24	24	18	2	7	6	4	6	10	3	3	2
462	Female	0	0	No University Degree	Relationship	Female	1	0	45+	13+	0	2+	1-5	21	11	15	15	0	4	7	4	9	11	3	4	2
463	Female	0	0	University Degree	Relationship	Male	0	0	<45	0-12	1+	2+	1-5	36	17	21	19	2	10	3	7	8	17	6	7	1
464	Female	0	0	University Degree	Relationship	Female	0	0	45+	13+	0	0-2	5+	33	21	20	18	2	4	10	4	18	26	11	10	7
465	Male	0	0	No University Degree	Relationship	Male	1	0	45+	13+	0	2+	5+	26	13	19	14	1	9	6	8	12	20	8	5	3
466	Female	0	0	University Degree	Relationship	Male	0	1	45+	13+	1+	2+	5+	20	10	13	6	2	5	2	5	12	22	8	11	7
467	Female	0	1	No University Degree	Relationship	Male	0	0	<45	0-12	0	2+	1-5	26	22	28	13	0	7	7	4	7	27	11	4	4
468	Female	0	0	University Degree	Relationship	Male	0	0	45+	0-12	1+	0-2	1-5	34	24	20	23	0	10	4	2	8	22	8	4	2
469	Female	0	0	University Degree	Relationship	Female	0	0	45+	0-12	1+	2+	5+	26	10	25	13	2	3	7	3	14	21	6	8	3
470	Female	0	0	No University Degree	Relationship	Male	0	0	45+	13+	1+	2+	5+	30	6	7	10	2	5	7	7	11	21	6	6	3
471	Female	0	0	No University Degree	Relationship	Male	0	1	<45	0-12	1+	2+	5+	33	11	18	15	1	5	7	5	10	24	9	8	8
472	Female	0	0	No University Degree	Relationship	Male	0	0	45+	0-12	1+	2+	5+	34	14	25	18	2	4	6	6	11	14	4	11	3
473	Female	0	0	University Degree	Relationship	Female	0	0	45+	13+	0	2+	1-5	31	18	20	17	0	6	5	4	23	23	12	12	3
474	Female	0	0	No University Degree	Single	Male	0	0	45+	13+	1+	2+	1-5	24	17	28	13	3	6	6	9	7	10	5	4	1
475	Female	0	0	No University Degree	Relationship	Male	0	0	45+	13+	1+	0-2	1-5	20	14	28	15	0	5	7	8	6	10	3	3	3
476	Male	0	0	University Degree	Relationship	Male	0	1	45+	13+	1+	2+	5+	32	17	9	14	2	2	7	0	27	28	13	10	6
477	Female	0	0	University Degree	Relationship	Male	0	1	45+	13+	1+	2+	5+	32	9	18	21	4	6	5	2	25	26	10	13	8
478	Female	0	0	University Degree	Relationship	Male	0	0	<45	13+	1+	2+	1-5	22	13	13	16	0	7	6	9	8	20	6	5	4
479	Female	0	0	University Degree	Relationship	Male	1	0	45+	13+	1+	2+	5+	23	10	10	8	0	6	5	4	7	15	6	4	5
480	Female	1	0	No University Degree	Relationship	Male	0	1	<45	0-12	1+	0-2	5+	28	16	16	20	8	10	6	0	18	20	9	10	5
481	Female	0	0	University Degree	Single	Female	1	0	45+	13+	0	2+	5+	10	9	14	13	1	1	6	7	17	22	11	8	0
482	Female	0	1	University Degree	Relationship	Male	1	0	45+	13+	0	2+	1-5	24	13	7	6	1	3	5	6	12	18	8	6	3
483	Female	0	0	No University Degree	Relationship	Male	0	1	<45	0-12	1+	0-2	5+	27	17	20	16	3	6	7	5	11	25	9	8	7
484	Male	0	0	University Degree	Relationship	Male	0	0	45+	13+	0	0-2	1-5	28	17	11	14	2	4	7	2	14	21	9	10	5
485	Female	0	1	University Degree	Single	Male	1	0	45+	13+	0	0-2	1-5	24	6	17	11	2	10	5	4	8	17	7	4	1
486	Female	0	0	University Degree	Relationship	Female	0	1	<45	0-12	1+	2+	1-5	25	8	25	15	4	1	7	1	22	25	13	14	6
487	Female	1	0	No University Degree	Relationship	Female	0	0	<45	13+	1+	2+	5+	36	19	23	25	7	10	7	1	17	22	10	9	6
488	Female	0	0	No University Degree	Relationship	Male	0	0	<45	13+	1+	0-2	1-5	31	15	20	16	4	5	7	2	15	19	7	6	4
489	Female	1	0	No University Degree	Relationship	Male	0	0	45+	0-12	1+	0-2	1-5	23	10	7	14	4	5	9	8	6	27	12	4	4
490	Male	0	0	University Degree	Relationship	Male	1	0	45+	0-12	1+	2+	5+	21	8	26	14	0	2	3	8	12	20	5	6	2
