# Supplementary material for: Factors predicting parenting stress in the autism spectrum disorder context: A network analysis approach
Source: PLoS One. 2025 Apr 21;20(4):e0319036. doi: 10.1371/journal.pone.0319036 (PMC12011239; doi:10.1371/journal.pone.0319036)
Supplement: S2 Data — (XLSX) [file pone.0319036.s003.xlsx]

## Sheet: Sheet0
Q5	Q6	Q7	Q7_6_TEXT	Q8	Q8_5_TEXT	Q9	Q11	Q12	Q13	Q14	Q15	Q15_5_TEXT	Q16	Q18_1	Q18_2	Q18_3	Q18_4	Q18_5	Q18_6	Q18_7	Q18_8	Q20_1	Q20_2	Q20_3	Q20_4	Q20_5	Q22_1	Q22_2	Q22_3	Q22_4	Q22_5	Q24_1	Q24_2	Q24_3	Q24_4	Q24_5	Q24_6	Q24_7	Q26_1	Q26_2	Q26_3	Q26_4	Q26_5	Q26_6	Q26_7	Q28_1	Q28_2	Q28_3	Q28_4
What sex are you?	What is your age in years?	Which ethnic group do you feel you most identify with? - Selected Choice	Which ethnic group do you feel you most identify with? - Other (please specify): - Text	What is the highest level of education you have completed? - Selected Choice	What is the highest level of education you have completed? - Other (please specify): - Text	Are you currently (tick all that apply):	How old is your child with ASD (years old)?	What sex is your child (please tick)?	How many other children (under 18 years of age) are currently in your care?	How old was your child when YOU first noticed their ASD-like behaviours?	Who first formally diagnosed your child with ASD? - Selected Choice	Who first formally diagnosed your child with ASD? - Other (please specify): - Text	How old was your child when they received a formal diagnosis?	On a five point scale, how much do these behaviours interfere with your child's everyday functioning? (Note: Select “Not at all” if the behaviour is absent) - Shown fascination with parts of objects or toys rather than the whole object/toy	On a five point scale, how much do these behaviours interfere with your child's everyday functioning? (Note: Select “Not at all” if the behaviour is absent) - Lined things up	On a five point scale, how much do these behaviours interfere with your child's everyday functioning? (Note: Select “Not at all” if the behaviour is absent) - Had certain rituals or routines that have to be followed?	On a five point scale, how much do these behaviours interfere with your child's everyday functioning? (Note: Select “Not at all” if the behaviour is absent) - Shown strong attachments to unusual toys or objects?	On a five point scale, how much do these behaviours interfere with your child's everyday functioning? (Note: Select “Not at all” if the behaviour is absent) - Experienced problems with repetitive behaviours or restricted interests?	On a five point scale, how much do these behaviours interfere with your child's everyday functioning? (Note: Select “Not at all” if the behaviour is absent) - Avoided certain sounds, textures, or smells to an unusual extent?	On a five point scale, how much do these behaviours interfere with your child's everyday functioning? (Note: Select “Not at all” if the behaviour is absent) - Shown a preoccupation with one subject or area of interest?	On a five point scale, how much do these behaviours interfere with your child's everyday functioning? (Note: Select “Not at all” if the behaviour is absent) - Resisted changes in routines?	On a five point scale, how much do these behaviours interfere with your child's everyday functioning? (Note: Select “Not at all” if the behaviour is absent) - Had speech problems or been hard to understand?	On a five point scale, how much do these behaviours interfere with your child's everyday functioning? (Note: Select “Not at all” if the behaviour is absent) - Experienced problems in communicating with others	On a five point scale, how much do these behaviours interfere with your child's everyday functioning? (Note: Select “Not at all” if the behaviour is absent) - Had problems with pronouns (such as using “you” for “I”)?	On a five point scale, how much do these behaviours interfere with your child's everyday functioning? (Note: Select “Not at all” if the behaviour is absent) - Not engaging in reciprocal conversation	On a five point scale, how much do these behaviours interfere with your child's everyday functioning? (Note: Select “Not at all” if the behaviour is absent) - Used a private or made-up language?	On a five point scale, how much do these behaviours interfere with your child's everyday functioning? (Note: Select “Not at all” if the behaviour is absent) - Responded oddly or inappropriately to others?	On a five point scale, how much do these behaviours interfere with your child's everyday functioning? (Note: Select “Not at all” if the behaviour is absent) - Experienced problems in social interactions?	On a five point scale, how much do these behaviours interfere with your child's everyday functioning? (Note: Select “Not at all” if the behaviour is absent) - Used odd or unusual pitch, volume, or tone when talking?	On a five point scale, how much do these behaviours interfere with your child's everyday functioning? (Note: Select “Not at all” if the behaviour is absent) - Had repetitive movements with his/her whole body (such as rocking or spinning)?	On a five point scale, how much do these behaviours interfere with your child's everyday functioning? (Note: Select “Not at all” if the behaviour is absent) - Shown repetitive hand or finger movements (such as finger flicking or hand flapping)?	On a five point scale, how much do the ABSENCE of these behaviors interfere with your child’s everyday functioning?? (Note: Select “Not at all” if the behaviour is absent) - Used a number of different facial expressions (such as surprise, interest)?	On a five point scale, how much do the ABSENCE of these behaviors interfere with your child’s everyday functioning?? (Note: Select “Not at all” if the behaviour is absent) - Used gestures to communicate (such as nodding, waving goodbye, shrugging)?	On a five point scale, how much do the ABSENCE of these behaviors interfere with your child’s everyday functioning?? (Note: Select “Not at all” if the behaviour is absent) - Used a social smile to greet people or respond to them?	On a five point scale, how much do the ABSENCE of these behaviors interfere with your child’s everyday functioning?? (Note: Select “Not at all” if the behaviour is absent) - Brought/shown things to others just to share his/her interest (not just for help)?	On a five point scale, how much do the ABSENCE of these behaviors interfere with your child’s everyday functioning?? (Note: Select “Not at all” if the behaviour is absent) - Comforted others when they were upset?	On a five point scale, how much do the ABSENCE of these behaviors interfere with your child’s everyday functioning?? (Note: Select “Not at all” if the behaviour is absent) - Made eye contact with others?	On a five point scale, how much do the ABSENCE of these behaviors interfere with your child’s everyday functioning?? (Note: Select “Not at all” if the behaviour is absent) - Shared enjoyment	For each item, please mark the box for Not True, Somewhat True or Certainly True. It would help us if you answered all items as best you can even if you are not absolutely certain. Please give your answers on the basis of your child’s behaviour over the last four weeks. - Considerate of other people’s feelings	For each item, please mark the box for Not True, Somewhat True or Certainly True. It would help us if you answered all items as best you can even if you are not absolutely certain. Please give your answers on the basis of your child’s behaviour over the last four weeks. - Restless, overactive, cannot stay still for long	For each item, please mark the box for Not True, Somewhat True or Certainly True. It would help us if you answered all items as best you can even if you are not absolutely certain. Please give your answers on the basis of your child’s behaviour over the last four weeks. - Often complains of headaches, stomach-aches, or sickness	For each item, please mark the box for Not True, Somewhat True or Certainly True. It would help us if you answered all items as best you can even if you are not absolutely certain. Please give your answers on the basis of your child’s behaviour over the last four weeks. - Shares readily with other children, for example toys, treats, tablets	For each item, please mark the box for Not True, Somewhat True or Certainly True. It would help us if you answered all items as best you can even if you are not absolutely certain. Please give your answers on the basis of your child’s behaviour over the last four weeks. - Often has temper tantrums or hot tempers	For each item, please mark the box for Not True, Somewhat True or Certainly True. It would help us if you answered all items as best you can even if you are not absolutely certain. Please give your answers on the basis of your child’s behaviour over the last four weeks. - Comforted others when they were upset?	For each item, please mark the box for Not True, Somewhat True or Certainly True. It would help us if you answered all items as best you can even if you are not absolutely certain. Please give your answers on the basis of your child’s behaviour over the last four weeks. - Rather solitary, prefers to play alone	For each item, please mark the box for Not True, Somewhat True or Certainly True. It would help us if you answered all items as best you can even if you are not absolutely certain. Please give your answers on the basis of your child’s behaviour over the last four weeks. - Many worries, often seems worried	For each item, please mark the box for Not True, Somewhat True or Certainly True. It would help us if you answered all items as best you can even if you are not absolutely certain. Please give your answers on the basis of your child’s behaviour over the last four weeks. - Restless, overactive, cannot stay still for long	For each item, please mark the box for Not True, Somewhat True or Certainly True. It would help us if you answered all items as best you can even if you are not absolutely certain. Please give your answers on the basis of your child’s behaviour over the last four weeks. - Helpful if someone is hurt, upset or feeling ill	For each item, please mark the box for Not True, Somewhat True or Certainly True. It would help us if you answered all items as best you can even if you are not absolutely certain. Please give your answers on the basis of your child’s behaviour over the last four weeks. - Constantly fidgeting or squirming
Female	43	European		University Degree		Married	9	Male	1	5 years or older	Pediatrician		6 - 7 years	Not at all	Not at all	Moderately	Rarely	Rarely	Moderately	Moderately	Rarely	Not at all	Rarely	Not at all	Not at all	Not at all	Not at all	Moderately	Rarely	Not at all	Not at all	Not at all	Not at all	Not at all	Not at all	Not at all	Not at all	Not at all	Certainly True	Somewhat True	Somewhat True	Certainly True	Certainly True	Certainly True	Not True	Somewhat True	Somewhat True	Certainly True	Somewhat True
Female	56	European		Technical College or other professional training		Previously divorced	14	Male	1	6-12 months	Other (please specify):	Psychiatrist	7 - 8 years	Frequently	Moderately	Severely	Moderately	Severely	Frequently	Frequently	Severely	Rarely	Frequently	Frequently	Severely	Rarely	Frequently	Severely	Frequently	Frequently	Severely	Frequently	Moderately	Rarely	Frequently	Not at all	Not at all	Rarely	Not True	Certainly True	Certainly True	Not True	Certainly True	Not True	Somewhat True	Certainly True	Certainly True	Not True	Certainly True
Female	40	European		University Degree		Not married but living together/de facto relationship	9	Male	1	0-6 months	Pediatrician		7 - 8 years	Moderately	Not at all	Rarely	Not at all	Rarely	Frequently	Moderately	Rarely	Rarely	Moderately	Not at all	Moderately	Not at all	Rarely	Moderately	Rarely	Not at all	Not at all	Not at all	Rarely	Rarely	Not at all	Moderately	Rarely	Not at all	Somewhat True	Somewhat True	Somewhat True	Certainly True	Somewhat True	Somewhat True	Somewhat True	Somewhat True	Somewhat True	Somewhat True	Certainly True
Female	38	European		University Degree		Married	2	Male	2	1 to 1.5 years	Pediatrician		1 - 1.5 years	Frequently	Not at all	Moderately	Not at all	Moderately	Rarely	Frequently	Moderately	Severely	Severely	Severely	Severely	Not at all	Severely	Severely	Severely	Severely	Severely	Not at all	Not at all	Not at all	Not at all	Not at all	Not at all	Not at all	Not True	Somewhat True	Not True	Somewhat True	Somewhat True	Not True	Certainly True	Not True	Somewhat True	Not True	Somewhat True
Female	27	Maori		Other (please specify):	NZQA LEVEL 3 AND 4 HOSPITALITY	Single / a solo parent	4	Male	1	3 - 3.5 years	Pediatrician		3.5 - 4 years	Frequently	Frequently	Severely	Frequently	Severely	Moderately	Severely	Frequently	Frequently	Frequently	Frequently	Frequently	Rarely	Frequently	Frequently	Frequently	Moderately	Moderately	Moderately	Frequently	Rarely	Frequently	Rarely	Moderately	Moderately	Somewhat True	Somewhat True	Somewhat True	Somewhat True	Certainly True	Somewhat True	Certainly True	Certainly True	Somewhat True	Somewhat True	Somewhat True
Female	45	European		University Degree		Married	5	Male	None	2.5 - 3 years	My child has never received a formal diagnosis			Frequently	Not at all	Frequently	Frequently		Moderately	Frequently	Frequently	Frequently	Frequently	Frequently	Frequently	Rarely	Frequently	Frequently	Rarely	Not at all	Moderately	Moderately	Rarely	Rarely	Moderately	Moderately	Moderately	Frequently	Somewhat True	Certainly True	Somewhat True	Somewhat True	Somewhat True	Somewhat True	Certainly True	Not True	Certainly True	Somewhat True	Certainly True
Female	37	European		University Degree		Married	10	Male	3	5 years or older	Psychologist		8 - 9 years	Not at all	Not at all	Frequently	Severely	Severely	Moderately	Frequently	Severely	Frequently	Moderately	Not at all	Moderately	Not at all	Moderately	Moderately	Not at all	Not at all	Not at all	Not at all	Not at all	Not at all	Not at all	Frequently	Moderately	Moderately	Not True	Certainly True	Somewhat True	Not True	Certainly True	Not True	Not True	Certainly True	Certainly True	Somewhat True	Certainly True
Female	29	Maori		Secondary School		Single / a solo parent	10	Male	1	1.5 - 2 years	Psychologist		7 - 8 years	Moderately	Not at all	Moderately	Severely	Severely	Severely	Frequently	Severely	Severely	Severely	Moderately	Frequently	Not at all	Severely	Severely	Frequently	Severely	Severely	Not at all	Moderately	Severely	Severely	Not at all	Severely	Moderately	Not True	Certainly True	Not True	Not True	Certainly True	Not True	Certainly True	Certainly True	Certainly True	Not True	Certainly True
Female	35	European		University Degree		Married	5	Male	1	2 - 2.5 years	Pediatrician		4.5 - 5 years	Rarely	Moderately	Moderately	Not at all	Frequently	Frequently	Frequently	Rarely	Not at all	Rarely	Not at all	Severely	Not at all	Moderately	Frequently	Moderately	Rarely	Moderately	Frequently	Frequently	Frequently	Frequently	Frequently	Frequently	Frequently	Certainly True	Somewhat True	Not True	Somewhat True	Certainly True	Somewhat True	Somewhat True	Somewhat True	Somewhat True	Somewhat True	Not True
Female	55	European		Technical College or other professional training		Single / a solo parent,Previously divorced	13	Male	1	2.5 - 3 years	Pediatrician		6 - 7 years	Moderately	Severely	Moderately	Severely	Moderately	Moderately	Severely	Moderately	Severely	Severely	Frequently	Severely	Moderately	Frequently	Severely	Frequently	Moderately	Frequently	Moderately	Moderately	Not at all	Moderately	Not at all	Rarely	Moderately	Not True	Not True	Certainly True	Not True	Not True	Not True	Certainly True	Somewhat True	Not True	Not True	Not True
Female	38	European		University Degree		Married	10	Male	1	2 - 2.5 years	Other (please specify):	Psychiatrist	10 years or older	Rarely	Rarely	Severely	Moderately	Frequently	Severely	Severely	Frequently	Not at all	Moderately	Moderately	Moderately	Not at all	Moderately	Moderately	Moderately	Rarely	Moderately	Rarely	Moderately	Moderately	Frequently	Rarely	Frequently	Moderately	Somewhat True	Certainly True	Certainly True	Somewhat True	Not True	Somewhat True	Certainly True	Certainly True	Certainly True		Certainly True
Female	51	European		Technical College or other professional training		Married	8	Male	None	6-12 months	Pediatrician		2.5 - 3 years	Severely	Not at all	Severely	Not at all	Severely	Severely	Severely	Severely	Severely	Severely	Severely	Severely	Severely	Severely	Severely	Severely	Severely	Severely	Severely	Severely	Severely	Rarely	Not at all	Frequently	Not at all	Not True	Certainly True	Not True	Not True	Somewhat True	Not True	Certainly True	Somewhat True	Certainly True	Not True	Certainly True
Female	46	Maori		Other (please specify):	Diploma	Single / a solo parent	7	Male	1	3.5 - 4 years	Other (please specify):	CDC	5 - 6 years	Frequently	Not at all	Not at all	Moderately	Frequently	Moderately	Frequently	Moderately	Moderately	Moderately	Moderately	Moderately	Moderately	Moderately	Moderately	Moderately	Rarely	Rarely	Moderately	Moderately	Moderately	Moderately	Moderately	Moderately	Moderately	Somewhat True	Somewhat True	Not True	Somewhat True	Not True	Somewhat True	Somewhat True	Somewhat True	Somewhat True	Somewhat True	Not True
Female	49	European		Technical College or other professional training		Not married but living together/de facto relationship	14	Male		3 - 3.5 years	Pediatrician		5 - 6 years	Not at all	Not at all	Frequently	Frequently	Moderately	Frequently	Moderately	Frequently	Not at all	Frequently	Not at all	Moderately	Not at all	Rarely	Moderately	Moderately	Not at all	Rarely	Not at all	Rarely	Rarely	Rarely	Rarely	Rarely	Rarely	Somewhat True	Somewhat True	Certainly True	Not True	Certainly True	Somewhat True	Certainly True	Not True	Somewhat True	Somewhat True	Certainly True
Female	43	Other (please specify):	Nz European	Secondary School		Married	6	Male	1	2 - 2.5 years	Pediatrician		2.5 - 3 years	Frequently	Moderately	Moderately	Rarely	Frequently	Moderately	Frequently	Frequently	Frequently	Severely	Frequently	Frequently	Frequently	Frequently	Frequently	Frequently	Frequently	Moderately	Moderately	Moderately	Moderately	Rarely	Rarely	Frequently	Moderately	Somewhat True	Somewhat True	Certainly True	Not True	Certainly True	Somewhat True	Somewhat True	Somewhat True	Somewhat True	Somewhat True	Somewhat True
Female	31	European		University Degree		Single / a solo parent	13	Male	3	1 to 1.5 years	Psychologist		5 - 6 years	Frequently	Not at all	Severely	Frequently	Frequently	Severely	Severely	Frequently	Not at all	Moderately	Not at all	Moderately	Not at all	Frequently	Severely	Severely	Frequently	Rarely	Not at all	Not at all	Not at all	Not at all	Not at all	Rarely	Rarely	Not True	Certainly True	Certainly True	Somewhat True	Certainly True	Somewhat True	Certainly True	Certainly True	Certainly True	Somewhat True	Certainly True
Female	41	European		Other (please specify):	Diploma	Married	15	Female	1	5 years or older	Psychologist		10 years or older	Not at all	Rarely	Frequently	Moderately	Moderately	Frequently	Frequently	Frequently	Not at all	Not at all	Not at all	Frequently	Not at all	Rarely	Frequently	Rarely	Moderately	Moderately	Moderately	Rarely	Rarely	Rarely	Rarely	Rarely	Rarely	Not True	Somewhat True	Not True	Not True	Somewhat True	Not True	Somewhat True	Certainly True	Somewhat True	Not True	Certainly True
Female	43	Other (please specify):	Maori	Technical College or other professional training		Married	6	Male	None	1.5 - 2 years	Pediatrician		1.5 - 2 years	Rarely	Frequently	Moderately	Frequently	Severely	Moderately	Severely	Rarely	Moderately	Moderately	Frequently	Moderately	Frequently	Rarely	Moderately	Moderately	Moderately	Rarely	Moderately	Moderately	Moderately	Rarely	Moderately	Rarely	Moderately	Somewhat True	Certainly True	Not True	Somewhat True	Certainly True	Somewhat True	Somewhat True	Somewhat True	Certainly True	Somewhat True	Somewhat True
Female	41	European		Technical College or other professional training		Married	10	Female	1	6-12 months	Pediatrician		4 - 4.5 years	Not at all	Not at all	Not at all	Not at all	Moderately	Not at all	Not at all	Not at all	Frequently	Frequently	Severely	Frequently	Not at all	Frequently	Frequently	Frequently	Frequently	Moderately	Moderately	Moderately	Rarely	Rarely	Moderately	Rarely	Rarely	Not True	Certainly True	Not True	Not True	Not True	Not True	Certainly True	Somewhat True	Somewhat True	Not True	Somewhat True
Female	42	Maori		Secondary School		Not married but living together/de facto relationship	7	Male	4 or more	2.5 - 3 years	Other (please specify):	Kindy teacher	4 - 4.5 years	Rarely	Frequently	Rarely	Rarely	Moderately	Frequently	Frequently	Rarely	Not at all	Moderately	Rarely	Frequently	Not at all	Moderately	Moderately	Moderately	Not at all	Rarely	Moderately	Not at all	Not at all	Not at all	Moderately	Not at all	Rarely	Somewhat True	Certainly True	Not True	Somewhat True	Not True	Not True	Somewhat True	Somewhat True	Somewhat True	Not True	Somewhat True
Female	25	European		Technical College or other professional training		Married	6	Male	None	2.5 - 3 years	Pediatrician		4 - 4.5 years	Frequently	Rarely	Severely	Moderately	Frequently	Frequently	Severely	Frequently	Rarely	Frequently	Not at all	Moderately	Not at all	Frequently	Severely	Moderately	Frequently	Frequently	Moderately	Frequently	Rarely	Moderately	Not at all	Rarely	Frequently	Not True	Certainly True	Not True	Not True	Certainly True	Not True	Certainly True	Not True	Certainly True	Somewhat True	Somewhat True
Female	37	Pasifika		Technical College or other professional training		Married	6	Male	2	1 to 1.5 years	My Doctor/ General Practitioner (GP)		1 - 1.5 years	Moderately	Severely	Frequently	Frequently	Moderately	Moderately	Moderately	Moderately	Severely	Severely	Severely	Moderately	Rarely	Moderately	Moderately	Moderately	Frequently	Frequently	Moderately	Moderately	Not at all	Rarely	Not at all	Rarely	Rarely	Not True	Somewhat True	Not True	Somewhat True	Not True	Not True	Somewhat True	Not True	Somewhat True	Not True	Not True
Female	31	European		Technical College or other professional training		Not married but living together/de facto relationship	5	Female	None	2 - 2.5 years	Pediatrician		2 - 2.5 years	Frequently	Severely	Moderately	Severely	Moderately	Severely	Frequently	Moderately	Severely	Severely	Severely	Severely	Severely	Moderately	Rarely	Moderately	Frequently	Frequently	Frequently	Moderately	Rarely	Moderately	Not at all	Moderately	Moderately	Not True	Somewhat True	Not True	Not True	Certainly True	Not True	Certainly True	Not True	Certainly True	Not True	Somewhat True
Female	40	Asian		Technical College or other professional training		Previously divorced	10	Male	2	2 - 2.5 years	Pediatrician		2 - 2.5 years	Frequently	Frequently	Frequently	Frequently	Moderately	Frequently	Moderately	Moderately	Frequently	Frequently	Frequently	Frequently	Frequently	Frequently	Moderately	Frequently	Frequently	Moderately	Frequently	Rarely	Moderately	Rarely	Not at all	Moderately	Moderately	Not True	Not True	Not True	Somewhat True	Not True	Not True	Somewhat True	Not True	Not True	Not True	Not True
Female	40	Asian		Technical College or other professional training		Previously divorced	6	Male	2	2 - 2.5 years	Pediatrician		2 - 2.5 years	Frequently	Moderately	Severely	Frequently	Moderately	Frequently	Frequently	Rarely	Rarely	Moderately	Frequently	Moderately	Not at all	Not at all	Rarely	Not at all	Not at all	Not at all	Moderately	Moderately	Rarely	Frequently	Rarely	Moderately	Moderately	Somewhat True	Not True	Not True	Somewhat True	Not True	Not True	Somewhat True	Not True	Not True	Not True	Not True
Male	36	European		University Degree		Married	9	Male	1	4.5 - 5 years	Pediatrician		5 - 6 years	Rarely	Moderately	Moderately	Frequently	Severely	Moderately	Severely	Frequently	Moderately	Moderately	Rarely	Frequently	Rarely	Rarely	Moderately	Rarely	Moderately	Frequently	Frequently	Frequently	Frequently	Rarely	Moderately	Moderately	Moderately	Somewhat True	Somewhat True	Not True	Somewhat True	Somewhat True	Somewhat True	Somewhat True	Certainly True	Somewhat True	Somewhat True	Certainly True
Female	26	Maori		Secondary School		Not married but living together/de facto relationship	6	Male	2	2.5 - 3 years	Pediatrician		4 - 4.5 years	Moderately	Moderately	Frequently	Rarely	Frequently	Moderately	Frequently	Frequently	Frequently	Frequently	Moderately	Severely	Moderately	Moderately	Frequently	Moderately	Moderately	Not at all	Rarely	Moderately	Rarely	Moderately	Frequently	Frequently	Frequently	Somewhat True	Somewhat True	Not True	Somewhat True	Somewhat True	Somewhat True	Somewhat True	Certainly True	Somewhat True	Certainly True	Certainly True
Female	43	European		University Degree		Single / a solo parent	5	Male	None	3 - 3.5 years	My child has never received a formal diagnosis			Rarely	Not at all	Frequently	Moderately	Frequently	Moderately	Frequently	Frequently	Moderately	Frequently	Rarely	Frequently	Not at all	Moderately	Frequently	Rarely	Moderately	Moderately	Moderately	Rarely	Moderately	Rarely	Moderately	Moderately	Rarely	Not True	Certainly True	Not True	Not True	Certainly True	Not True	Certainly True	Somewhat True	Certainly True	Not True	Certainly True
Female	47	European		University Degree		Single / a solo parent	18	Male	None	0-6 months	Pediatrician		5 - 6 years	Rarely	Not at all	Frequently	Severely	Severely	Moderately	Severely	Frequently	Moderately	Frequently	Not at all	Rarely	Not at all	Moderately	Frequently	Frequently	Rarely	Rarely	Rarely	Moderately	Moderately	Moderately	Moderately	Moderately	Rarely	Not True	Somewhat True	Not True	Somewhat True	Somewhat True	Somewhat True	Certainly True	Certainly True	Somewhat True	Somewhat True	Somewhat True
Female	37	European		University Degree		Not married but living together/de facto relationship	5	Female	None	1.5 - 2 years	Psychologist		2.5 - 3 years	Frequently	Frequently	Severely	Rarely	Frequently	Frequently	Frequently	Severely	Frequently	Frequently	Frequently	Frequently	Not at all	Moderately	Moderately	Severely	Not at all	Rarely	Moderately	Moderately	Frequently	Frequently	Rarely	Rarely	Rarely	Somewhat True	Certainly True	Certainly True	Somewhat True	Certainly True	Somewhat True	Certainly True	Certainly True	Certainly True	Somewhat True	Certainly True
Female	57	European		University Degree		Married	15	Male	None	5 years or older	Psychologist		10 years or older	Not at all	Not at all	Moderately	Severely	Moderately	Frequently	Moderately	Moderately	Rarely	Rarely	Not at all	Not at all	Not at all	Rarely	Moderately	Rarely	Rarely	Moderately	Moderately	Moderately	Frequently	Frequently	Frequently	Rarely	Moderately	Certainly True	Somewhat True	Somewhat True	Certainly True	Somewhat True	Somewhat True	Not True	Certainly True	Somewhat True	Certainly True	Certainly True
Female	49	European		Other (please specify):	MA	Married	13	Male	1	5 years or older	Psychologist		10 years or older	Not at all	Not at all	Moderately	Rarely	Severely	Moderately	Severely	Moderately	Rarely	Moderately	Not at all	Moderately	Not at all	Moderately	Frequently	Rarely	Rarely	Moderately	Not at all	Not at all	Rarely	Rarely	Rarely	Rarely	Moderately	Somewhat True	Not True	Not True	Not True	Certainly True	Somewhat True	Certainly True	Certainly True	Not True	Not True	Somewhat True
Female	34	European		Technical College or other professional training		Married	3	Male	1	0-6 months	Pediatrician		1.5 - 2 years	Frequently	Frequently	Severely	Frequently	Frequently	Frequently	Frequently	Severely	Severely	Severely	Severely	Severely	Severely	Frequently	Frequently	Severely	Moderately	Frequently	Moderately	Not at all	Rarely	Rarely	Not at all	Rarely	Moderately	Somewhat True	Certainly True	Not True	Not True	Somewhat True	Not True	Somewhat True	Not True	Certainly True	Not True	Certainly True
Female	38	European		Secondary School		Married	4	Male	None	6-12 months	Pediatrician		2.5 - 3 years									Moderately	Frequently	Not at all	Frequently	Not at all	Not at all	Rarely	Frequently	Moderately	Frequently	Frequently	Frequently	Frequently	Rarely	Not at all	Moderately	Severely	Somewhat True	Certainly True	Not True	Not True	Not True	Not True	Somewhat True	Not True	Certainly True	Not True	Somewhat True
Female	28	Maori		Technical College or other professional training		Married	3	Male	None	1.5 - 2 years	Pediatrician		2.5 - 3 years	Frequently	Severely	Frequently	Severely	Severely	Frequently	Severely	Frequently	Moderately	Moderately	Moderately	Moderately	Moderately	Moderately	Moderately	Not at all	Rarely	Moderately
Female	42	European		Technical College or other professional training		Not married but living together/de facto relationship	12	Male	3	3 - 3.5 years	Pediatrician		7 - 8 years
Female	37	European		University Degree		Married	8	Male	2	0-6 months	Other (please specify):	Child development service	2.5 - 3 years	Not at all	Not at all	Moderately	Not at all	Rarely	Rarely	Moderately	Rarely	Moderately	Moderately	Rarely	Moderately	Not at all	Moderately	Moderately	Rarely	Rarely	Not at all	Not at all	Rarely	Rarely	Rarely	Rarely	Not at all	Not at all	Certainly True	Somewhat True	Not True	Certainly True	Somewhat True	Certainly True	Not True	Somewhat True	Somewhat True	Certainly True	Somewhat True
Female	22	Maori		Primary School		Single / a solo parent		Male	1	1.5 - 2 years
Female	43	European		Primary School		Single / a solo parent	9	Male	1	3 - 3.5 years	Pediatrician		7 - 8 years	Rarely	Not at all	Moderately	Rarely	Rarely	Rarely	Frequently	Moderately	Not at all	Not at all	Not at all	Frequently	Not at all	Moderately	Moderately	Moderately	Rarely	Rarely	Not at all	Not at all	Rarely	Rarely	Rarely	Rarely	Rarely	Somewhat True	Certainly True	Not True	Somewhat True	Not True	Somewhat True	Somewhat True	Somewhat True	Somewhat True	Somewhat True	Somewhat True
Female	35	Maori		Secondary School		Married	4	Male	None	1.5 - 2 years	Psychologist		2.5 - 3 years	Moderately	Frequently	Frequently	Severely	Frequently	Severely	Severely	Severely	Severely	Severely	Frequently	Severely	Severely	Frequently	Frequently	Frequently	Frequently	Frequently	Frequently	Frequently	Rarely	Frequently	Not at all	Frequently	Moderately	Certainly True	Certainly True	Somewhat True	Somewhat True	Somewhat True	Certainly True	Certainly True	Somewhat True	Somewhat True	Certainly True	Certainly True
Male	34	European		Technical College or other professional training		Married	2	Male	None	1.5 - 2 years	Pediatrician		2 - 2.5 years	Frequently		Rarely	Moderately	Rarely	Rarely	Frequently	Rarely	Frequently	Severely	Severely	Severely	Not at all	Rarely	Moderately	Moderately	Frequently	Not at all	Moderately	Rarely	Not at all	Not at all	Moderately	Moderately	Moderately		Certainly True	Not True	Somewhat True	Certainly True	Somewhat True	Somewhat True	Certainly True	Certainly True	Somewhat True	Certainly True
Female	41	Other (please specify):	Other European	University Degree		Married	11	Female	2	2 - 2.5 years	My child has never received a formal diagnosis			Frequently	Rarely	Frequently	Severely	Frequently	Frequently	Severely	Frequently	Severely	Frequently	Frequently	Moderately	Moderately	Frequently	Frequently	Frequently	Moderately	Rarely	Rarely	Frequently	Frequently	Frequently	Frequently	Frequently	Frequently	Somewhat True	Not True	Certainly True	Somewhat True	Certainly True	Somewhat True	Somewhat True	Certainly True	Somewhat True	Somewhat True
Female	33	Maori		Technical College or other professional training		Single / a solo parent	6	Male	3	2.5 - 3 years	Psychologist		2.5 - 3 years	Frequently	Frequently	Severely	Frequently	Rarely	Severely	Rarely	Severely	Severely	Severely	Severely	Severely	Severely	Moderately	Frequently	Frequently	Moderately	Moderately
Female	44	Other (please specify):	Indian	University Degree		Married	13	Male	1	1.5 - 2 years	Pediatrician		1.5 - 2 years	Severely	Rarely	Moderately	Rarely	Severely	Frequently	Frequently	Rarely	Severely	Severely	Severely	Severely	Rarely
Female	47	European		Technical College or other professional training		Not married but living together/de facto relationship	14	Female	3	2.5 - 3 years	Pediatrician		10 years or older	Not at all	Rarely	Frequently	Not at all	Moderately	Moderately	Rarely	Frequently	Not at all	Moderately	Not at all	Moderately	Not at all	Moderately	Frequently	Moderately	Not at all	Rarely	Moderately	Moderately	Moderately	Rarely	Rarely	Moderately	Moderately	Somewhat True	Not True	Not True	Somewhat True	Not True	Somewhat True	Somewhat True	Certainly True	Not True	Somewhat True	Not True
Female	32	Other (please specify):	Indian	University Degree		Married	3	Female	None	1.5 - 2 years	Pediatrician		1.5 - 2 years	Severely	Not at all	Severely	Severely	Severely	Severely	Severely	Severely	Severely	Severely	Severely	Severely	Not at all	Severely	Severely	Not at all	Severely	Severely
Female	29	Maori		Technical College or other professional training		Single / a solo parent	9	Female	None	1 to 1.5 years	Psychologist		6 - 7 years	Frequently	Frequently	Severely	Severely	Severely	Severely	Frequently	Severely	Moderately	Frequently	Frequently	Frequently	Moderately	Severely	Severely	Severely	Severely	Severely	Moderately	Frequently	Frequently	Moderately	Frequently	Frequently	Moderately	Not True	Certainly True	Somewhat True	Not True	Certainly True	Not True	Certainly True	Certainly True	Certainly True	Not True	Certainly True
Female	40	European		Technical College or other professional training		Married	9	Male	1	6-12 months	Pediatrician		3 - 3.5 years	Not at all	Not at all	Frequently	Severely	Rarely	Frequently	Rarely	Severely	Rarely	Rarely	Not at all	Rarely	Not at all	Rarely	Rarely	Rarely	Moderately	Not at all	Not at all	Not at all	Rarely	Rarely	Not at all	Not at all	Rarely	Certainly True	Somewhat True	Certainly True	Somewhat True	Certainly True	Somewhat True	Not True	Certainly True	Somewhat True	Certainly True	Somewhat True
Female	43	European		Technical College or other professional training		Married	10	Male	3	2.5 - 3 years	Pediatrician		6 - 7 years	Rarely	Rarely	Moderately	Rarely	Moderately	Moderately	Frequently	Frequently	Rarely	Rarely	Not at all	Rarely	Not at all	Not at all	Rarely	Rarely	Not at all	Not at all	Not at all	Moderately	Rarely	Moderately	Frequently	Rarely	Frequently	Certainly True	Somewhat True	Somewhat True	Somewhat True	Not True	Certainly True	Somewhat True	Somewhat True	Somewhat True	Certainly True	Somewhat True
Female	41	European		University Degree		Married	10	Male	2	4 - 4.5 years	Psychologist		8 - 9 years	Not at all	Rarely	Moderately	Not at all	Moderately	Rarely	Moderately	Frequently	Moderately	Moderately	Not at all	Moderately	Not at all	Moderately	Severely	Frequently	Rarely	Rarely	Moderately	Rarely	Not at all	Rarely	Rarely	Rarely	Rarely	Not True	Somewhat True	Not True	Somewhat True	Certainly True	Somewhat True	Certainly True	Certainly True	Somewhat True	Somewhat True	Certainly True
Female	44	European		Other (please specify):	Post grad	Married	11	Female	2	3 - 3.5 years	Psychologist		10 years or older	Not at all	Not at all	Moderately	Rarely	Not at all	Rarely	Rarely	Moderately	Not at all	Moderately	Not at all	Rarely	Rarely	Frequently	Frequently	Rarely	Rarely	Not at all	Moderately	Rarely	Rarely	Rarely	Rarely	Rarely	Rarely	Somewhat True	Somewhat True	Certainly True	Not True	Certainly True	Certainly True	Somewhat True	Certainly True	Somewhat True	Not True	Somewhat True
Female	43	European		Other (please specify):	Pgc, pgd	Married	11	Female	2	5 years or older	Psychologist		6 - 7 years	Not at all	Rarely	Moderately	Moderately	Moderately	Moderately	Frequently	Moderately	Not at all	Moderately	Not at all	Frequently	Not at all	Moderately	Frequently	Moderately	Rarely	Not at all	Moderately	Moderately	Frequently	Moderately	Rarely	Rarely	Frequently	Not True	Not True	Certainly True	Somewhat True	Certainly True	Somewhat True	Not True	Certainly True	Not True	Somewhat True	Not True
Female	41	European		University Degree		Married	4	Male	4 or more	1.5 - 2 years	Pediatrician		2.5 - 3 years	Frequently	Frequently	Rarely	Not at all	Moderately	Moderately	Rarely	Rarely	Severely	Severely	Frequently	Severely	Rarely	Frequently	Frequently	Moderately	Frequently	Frequently	Rarely	Rarely	Rarely	Not at all	Not at all	Moderately	Moderately	Somewhat True	Certainly True	Not True	Not True	Not True	Not True	Certainly True	Not True	Certainly True	Not True	Certainly True
Female	40	European		University Degree		Not married but living together/de facto relationship	9	Male	1	0-6 months	Pediatrician		7 - 8 years	Rarely	Not at all	Rarely	Not at all	Rarely	Moderately	Moderately	Rarely	Not at all	Rarely	Not at all	Rarely	Not at all	Moderately	Rarely	Rarely	Not at all	Not at all	Not at all	Not at all	Moderately	Not at all	Rarely	Rarely	Not at all	Not True	Somewhat True	Not True	Certainly True	Somewhat True	Somewhat True	Certainly True	Not True	Somewhat True	Not True	Certainly True
Female	44	European		Technical College or other professional training		Not married but living together/de facto relationship	8	Male	1	2.5 - 3 years	Pediatrician		7 - 8 years	Rarely	Rarely	Frequently	Frequently	Moderately	Severely	Rarely	Frequently	Not at all	Moderately	Not at all	Frequently	Rarely	Moderately	Moderately	Rarely	Not at all	Not at all	Rarely	Rarely	Severely	Rarely	Moderately	Severely	Rarely	Somewhat True	Certainly True	Somewhat True	Not True	Certainly True	Somewhat True	Somewhat True	Certainly True	Somewhat True	Somewhat True	Certainly True
Female	38	European		University Degree		Married	12	Male	2	1.5 - 2 years	Psychologist		7 - 8 years	Rarely	Not at all	Moderately	Not at all	Frequently	Not at all	Not at all	Moderately	Not at all	Frequently	Not at all	Moderately	Not at all	Frequently	Frequently	Not at all	Not at all	Not at all	Frequently	Frequently	Frequently	Moderately	Rarely	Frequently	Frequently	Somewhat True	Somewhat True	Certainly True	Somewhat True	Certainly True	Somewhat True	Somewhat True	Certainly True	Somewhat True	Certainly True	Somewhat True
Female	38	European		University Degree		Married	5	Male	2	3 - 3.5 years	My child has never received a formal diagnosis			Moderately	Not at all	Severely	Not at all	Frequently	Frequently	Frequently	Frequently	Not at all	Not at all	Not at all	Frequently	Not at all	Not at all	Frequently	Not at all	Moderately	Not at all	Frequently	Frequently	Frequently	Frequently	Not at all	Rarely	Frequently	Not True	Certainly True	Certainly True	Not True	Certainly True	Not True	Somewhat True	Not True	Certainly True	Not True	Certainly True
Female	43	European		Secondary School		Single / a solo parent	9	Male	1	2.5 - 3 years	Pediatrician		7 - 8 years	Not at all	Not at all	Moderately	Rarely	Moderately	Rarely	Frequently	Moderately	Rarely	Rarely	Not at all	Moderately	Not at all	Frequently	Moderately	Rarely	Rarely	Rarely	Rarely	Moderately	Moderately	Rarely	Not at all	Moderately	Not at all	Somewhat True	Somewhat True	Not True	Somewhat True	Not True	Somewhat True	Somewhat True	Somewhat True	Somewhat True	Certainly True	Somewhat True
Female	43	European		Secondary School		Married	8	Male	1	1.5 - 2 years	Pediatrician		4.5 - 5 years	Frequently	Severely	Severely	Severely	Moderately	Severely	Frequently	Severely	Frequently	Frequently	Frequently	Frequently	Frequently	Moderately	Moderately	Moderately	Severely	Rarely	Moderately	Rarely	Rarely	Severely	Frequently	Rarely	Rarely	Not True	Certainly True	Somewhat True	Not True	Certainly True	Certainly True	Certainly True	Certainly True	Certainly True	Certainly True	Certainly True
Female	45	European		Technical College or other professional training		Married	5	Male	1	1.5 - 2 years	Pediatrician		3 - 3.5 years	Moderately	Moderately	Frequently	Frequently	Severely	Moderately	Frequently	Frequently	Severely	Frequently	Frequently	Frequently	Moderately	Moderately	Severely	Moderately	Frequently	Moderately	Moderately	Moderately	Rarely	Rarely	Rarely	Moderately	Moderately	Somewhat True	Somewhat True	Somewhat True	Somewhat True	Somewhat True	Not True	Certainly True	Somewhat True	Somewhat True	Not True	Certainly True
Female	42	European		Other (please specify):	Diploma	Married	15	Female	1	5 years or older	Psychologist		10 years or older	Rarely	Moderately	Severely	Moderately	Frequently	Frequently	Frequently	Frequently	Not at all	Rarely	Not at all	Rarely	Not at all	Moderately	Moderately	Moderately	Frequently	Frequently	Rarely	Rarely	Rarely	Rarely	Not at all	Rarely	Rarely	Not True	Somewhat True	Not True	Not True	Certainly True	Not True	Somewhat True	Certainly True	Somewhat True	Not True	Somewhat True
Female	37	Maori		University Degree		Single / a solo parent	5	Male	3	2.5 - 3 years	Psychologist		5 - 6 years	Severely	Frequently	Frequently	Frequently	Frequently	Severely	Frequently	Frequently	Severely	Severely	Severely	Severely	Severely	Severely	Severely	Severely	Frequently	Frequently	Frequently	Severely	Severely	Severely	Severely	Severely	Severely	Not True	Certainly True	Somewhat True	Not True	Certainly True	Not True	Certainly True	Somewhat True	Certainly True	Not True	Certainly True
Female	33	European		Technical College or other professional training		Married	8	Male	3	1 to 1.5 years	Psychologist		7 - 8 years	Frequently	Severely	Severely	Severely	Severely	Severely	Severely	Frequently	Moderately	Severely	Frequently	Severely	Frequently	Severely	Severely	Severely	Severely	Severely	Frequently	Frequently	Severely	Severely	Moderately	Rarely	Frequently	Somewhat True	Certainly True	Certainly True	Somewhat True	Certainly True	Somewhat True	Somewhat True	Somewhat True	Certainly True	Somewhat True	Certainly True
Female	46	European		Technical College or other professional training		Single / a solo parent	6	Male	2	1.5 - 2 years	Pediatrician		4 - 4.5 years	Moderately	Frequently	Moderately	Moderately	Frequently	Severely	Severely	Moderately	Not at all	Rarely	Moderately	Rarely	Rarely	Rarely	Moderately	Frequently	Frequently	Frequently	Frequently	Frequently	Frequently	Frequently	Moderately	Moderately	Moderately	Somewhat True	Somewhat True	Somewhat True	Somewhat True	Not True	Not True	Somewhat True	Not True	Somewhat True	Somewhat True	Somewhat True
Female	42	European		Other (please specify):	Master in public health	Married	7	Female	1	1.5 - 2 years	Pediatrician		4.5 - 5 years	Frequently	Moderately	Frequently	Frequently	Frequently	Frequently	Frequently	Frequently	Frequently	Frequently	Moderately	Frequently	Rarely	Frequently	Frequently	Frequently	Frequently	Frequently	Rarely	Rarely	Frequently	Moderately	Frequently	Frequently	Moderately	Certainly True	Somewhat True	Somewhat True	Not True	Certainly True	Certainly True	Not True	Somewhat True	Certainly True	Certainly True	Somewhat True
Female	37	European		Technical College or other professional training		Married	10	Female	1	2.5 - 3 years	Psychologist		8 - 9 years	Rarely	Rarely	Frequently	Frequently	Moderately	Severely	Severely	Frequently	Moderately	Moderately	Not at all	Frequently	Not at all	Rarely	Frequently	Frequently	Moderately	Moderately	Rarely	Rarely	Rarely	Frequently	Rarely	Rarely	Frequently	Certainly True	Certainly True	Certainly True	Somewhat True	Somewhat True	Not True	Somewhat True	Certainly True	Certainly True	Not True	Certainly True
Female	27	Pasifika		University Degree		Married	3	Male	1	2 - 2.5 years	Pediatrician		3 - 3.5 years	Rarely	Moderately	Rarely	Moderately	Moderately	Not at all	Moderately	Rarely	Moderately	Moderately	Frequently	Moderately	Frequently	Rarely	Moderately	Frequently	Not at all	Not at all	Rarely	Moderately	Moderately	Moderately	Frequently	Frequently	Frequently	Somewhat True	Somewhat True	Not True	Somewhat True	Somewhat True	Certainly True	Somewhat True	Not True	Somewhat True	Certainly True	Not True
Female	39	European		University Degree		Married	5	Female	1	0-6 months	Other (please specify):	Child development service - psychologist, paediatrician, speech therapist	4.5 - 5 years	Not at all	Not at all	Frequently	Not at all	Not at all	Frequently	Not at all	Frequently	Not at all	Not at all	Not at all	Not at all	Not at all	Rarely	Moderately	Severely	Not at all	Not at all	Rarely	Not at all	Rarely	Not at all	Not at all	Rarely	Not at all	Certainly True	Not True	Not True	Somewhat True	Somewhat True	Certainly True	Somewhat True	Not True	Not True	Certainly True	Not True
Female	38	European		University Degree		Married	5	Female	1	0-6 months	Other (please specify):	Child development service - a panel of psychologist, pediatrician and speech therapist	4.5 - 5 years	Not at all	Not at all	Severely	Not at all	Frequently	Frequently	Moderately	Severely	Not at all	Not at all	Not at all	Not at all	Not at all	Frequently	Frequently	Severely	Not at all	Not at all	Not at all	Not at all	Moderately	Rarely	Not at all	Rarely	Not at all	Certainly True	Not True	Not True	Certainly True	Somewhat True	Certainly True	Not True	Somewhat True	Not True	Certainly True	Not True
Female	32	European		Technical College or other professional training		Married	6	Male	2	1.5 - 2 years	Pediatrician		5 - 6 years	Severely	Severely	Severely	Severely	Frequently	Severely	Severely	Severely	Rarely	Frequently	Rarely	Moderately	Not at all	Frequently	Severely	Frequently	Frequently	Rarely	Moderately	Moderately	Rarely	Frequently	Rarely	Not at all	Moderately	Somewhat True	Certainly True	Somewhat True	Not True	Certainly True	Not True	Certainly True	Not True	Certainly True	Not True	Certainly True
Female	49	European		University Degree		Single / a solo parent	10	Male	1	5 years or older	Pediatrician		5 - 6 years	Not at all	Moderately	Frequently	Moderately	Moderately	Frequently	Frequently	Frequently	Frequently	Frequently	Rarely	Moderately	Not at all	Frequently	Frequently	Moderately	Rarely	Not at all	Rarely	Not at all	Rarely	Frequently	Frequently	Moderately	Moderately	Somewhat True	Certainly True	Certainly True	Somewhat True	Certainly True	Certainly True	Not True	Certainly True	Certainly True	Somewhat True	Certainly True
Female	33	European		Secondary School		Married	7	Male	None	1 to 1.5 years	Psychologist		1.5 - 2 years	Frequently	Rarely	Frequently	Frequently	Moderately	Frequently	Moderately	Severely	Severely	Severely	Severely	Severely	Rarely	Moderately	Moderately	Not at all	Severely	Severely	Severely	Not at all	Rarely	Not at all	Not at all	Moderately	Moderately	Not True	Certainly True	Not True	Somewhat True	Not True	Not True	Certainly True	Somewhat True	Certainly True	Not True	Certainly True
Female	43	European		University Degree		Married	9	Male	1	5 years or older	Pediatrician		7 - 8 years	Not at all	Not at all	Rarely	Moderately	Rarely	Rarely	Frequently	Moderately	Not at all	Rarely	Not at all	Moderately	Rarely	Rarely	Frequently	Moderately	Rarely	Rarely	Not at all	Not at all	Moderately	Frequently	Frequently	Moderately	Frequently	Somewhat True	Certainly True	Certainly True	Certainly True	Certainly True	Somewhat True	Somewhat True	Certainly True	Certainly True	Certainly True	Certainly True
Male	48	European		University Degree		Married	11	Male	2	1.5 - 2 years	Pediatrician		5 - 6 years	Frequently	Moderately	Frequently	Frequently	Frequently	Severely	Severely	Severely	Severely	Severely	Severely	Severely	Frequently	Severely	Severely	Severely	Severely	Severely	Not at all	Not at all	Not at all	Not at all	Not at all	Moderately	Moderately	Not True	Certainly True	Somewhat True	Not True	Certainly True	Not True	Somewhat True	Somewhat True	Certainly True	Not True	Certainly True
Female	43	European		University Degree		Not married but living together/de facto relationship	7	Male	1	6-12 months	Pediatrician		1.5 - 2 years	Rarely	Not at all	Moderately	Moderately	Severely	Moderately	Moderately	Frequently	Rarely	Frequently	Rarely	Rarely	Not at all	Frequently	Frequently	Frequently	Rarely	Not at all
Female	57	European		University Degree		Married	7	Female	1	6-12 months	Pediatrician		6 - 7 years	Frequently	Frequently	Severely	Severely	Severely	Severely	Moderately	Frequently	Moderately	Severely	Moderately	Severely	Severely	Severely	Severely	Severely	Frequently	Severely	Rarely	Rarely	Rarely	Rarely	Rarely	Rarely	Rarely	Not True	Certainly True	Somewhat True	Not True	Certainly True	Not True	Somewhat True	Certainly True	Certainly True	Somewhat True	Certainly True
Female	37	European		University Degree		Married	8	Female	2	1 to 1.5 years	Other (please specify):	Psychiatrist	6 - 7 years	Rarely	Rarely	Frequently	Moderately	Moderately	Frequently	Moderately	Frequently	Rarely	Frequently	Rarely	Rarely	Frequently	Frequently	Frequently	Frequently	Frequently	Moderately	Moderately	Moderately	Moderately	Moderately	Moderately	Moderately	Moderately	Certainly True	Certainly True	Certainly True	Somewhat True	Certainly True	Somewhat True	Somewhat True	Certainly True	Somewhat True	Somewhat True	Somewhat True
Female	37	European		University Degree		Married	7	Male	1	3 - 3.5 years	Psychologist		6 - 7 years	Rarely	Rarely	Frequently	Moderately	Rarely	Rarely	Rarely	Moderately	Not at all	Moderately	Rarely	Frequently	Not at all	Rarely	Moderately	Moderately	Not at all	Moderately	Rarely	Rarely	Moderately	Rarely	Frequently	Moderately	Rarely	Not True	Somewhat True	Not True	Somewhat True	Certainly True	Not True	Somewhat True	Somewhat True	Somewhat True	Somewhat True	Somewhat True
Female	32	Other (please specify):	Indian	University Degree		Married	3	Female	None	1 to 1.5 years	Pediatrician		1.5 - 2 years	Severely	Not at all	Severely	Severely	Severely	Frequently	Severely	Severely	Severely	Severely	Severely	Severely	Frequently	Severely	Severely	Severely	Severely	Frequently	Frequently	Not at all	Rarely	Not at all	Not at all	Rarely	Rarely	Not True	Certainly True	Somewhat True	Not True	Certainly True	Not True	Certainly True	Not True	Certainly True	Not True	Certainly True
Female	35	European		Technical College or other professional training		Married	11	Male	2	2.5 - 3 years	Psychologist		7 - 8 years	Not at all	Frequently	Frequently	Frequently	Frequently	Frequently	Frequently	Frequently	Not at all	Rarely	Rarely	Moderately	Not at all	Moderately	Frequently	Rarely	Not at all	Moderately	Not at all	Moderately	Rarely	Rarely	Moderately	Moderately	Moderately	Certainly True	Certainly True	Not True	Somewhat True	Somewhat True	Somewhat True	Somewhat True	Certainly True	Certainly True	Somewhat True	Certainly True
Female	33	European		Secondary School		Single / a solo parent	11	Female	4 or more	1.5 - 2 years	Psychologist		3 - 3.5 years	Moderately	Moderately	Moderately	Frequently	Frequently	Frequently	Frequently	Severely	Moderately	Moderately	Rarely	Rarely	Not at all	Frequently	Frequently	Moderately	Rarely	Rarely	Rarely	Moderately	Rarely	Rarely	Rarely	Moderately	Rarely	Not True	Somewhat True	Somewhat True	Somewhat True	Certainly True	Somewhat True	Somewhat True	Certainly True	Somewhat True	Somewhat True	Somewhat True
Female	37	European		University Degree		Married	13	Male	2	2 - 2.5 years	Pediatrician		10 years or older	Severely	Rarely	Severely	Severely	Severely	Severely	Severely	Frequently	Frequently	Moderately	Moderately	Frequently	Moderately	Frequently	Frequently	Severely	Moderately	Moderately	Rarely	Rarely	Rarely	Moderately	Moderately	Moderately	Moderately	Somewhat True	Certainly True	Certainly True	Not True	Certainly True	Somewhat True	Certainly True	Somewhat True	Certainly True	Somewhat True	Certainly True
Female	37	European		University Degree		Married	9	Male	3	3 - 3.5 years	Other (please specify):	Whirinaki	5 - 6 years	Rarely	Not at all	Not at all	Moderately	Rarely	Severely	Frequently	Moderately	Not at all	Frequently	Rarely	Frequently	Rarely	Frequently	Frequently	Frequently	Moderately	Not at all	Frequently	Frequently	Frequently	Frequently	Frequently	Rarely	Frequently	Certainly True	Somewhat True	Not True	Somewhat True	Somewhat True	Certainly True	Somewhat True	Certainly True	Somewhat True	Somewhat True	Somewhat True
Female	39	European		Technical College or other professional training		Single / a solo parent	13	Male	1	1 to 1.5 years	Psychologist		10 years or older	Frequently	Frequently	Severely	Moderately	Frequently	Severely	Rarely	Severely	Moderately	Moderately	Moderately	Moderately	Not at all	Frequently	Frequently	Frequently	Frequently	Moderately	Rarely	Rarely	Moderately	Rarely	Rarely	Moderately	Rarely	Not True	Certainly True	Somewhat True	Not True	Certainly True	Not True	Certainly True	Somewhat True	Certainly True	Somewhat True	Certainly True
Female	33	European		Technical College or other professional training		Married	13	Male	1	1 to 1.5 years	Pediatrician		1 - 1.5 years	Not at all	Not at all	Severely	Severely	Severely	Frequently	Severely	Severely	Moderately	Frequently	Severely	Severely	Not at all	Moderately	Frequently	Severely	Severely	Severely	Moderately	Moderately	Frequently	Severely	Severely	Rarely	Not at all	Not True	Certainly True	Not True	Not True	Certainly True	Not True	Certainly True	Somewhat True	Certainly True	Not True	Certainly True
Female	27	European		Technical College or other professional training		Not married but living together/de facto relationship	10	Male	2	3.5 - 4 years	Pediatrician		5 - 6 years	Frequently	Not at all	Rarely	Severely	Severely	Frequently	Moderately	Rarely	Severely	Severely	Severely	Severely	Rarely	Moderately	Severely	Moderately	Severely	Severely	Moderately	Not at all	Rarely	Not at all	Not at all	Moderately	Rarely	Not True	Certainly True	Not True	Somewhat True	Somewhat True	Not True	Certainly True	Not True	Certainly True	Not True	Certainly True
Female	33	Maori		University Degree		Married	11	Male	1	2 - 2.5 years	Other (please specify):	Australian dx Paediatrician, SLT & Psychologist	2 - 2.5 years	Severely	Severely	Severely	Severely	Severely	Severely	Not at all	Severely	Severely	Severely	Not at all	Severely	Severely	Severely	Severely	Severely	Severely	Severely	Severely	Frequently	Severely	Severely	Severely	Frequently	Severely	Not True	Certainly True	Not True	Not True	Certainly True	Not True	Certainly True	Not True	Certainly True	Not True	Certainly True
Female	48	European		Technical College or other professional training		Married	15	Male	3	2 - 2.5 years	Other (please specify):	Paediatric Psychiatrist	7 - 8 years	Moderately	Rarely	Moderately	Frequently	Frequently	Severely	Severely	Severely	Moderately	Frequently	Not at all	Severely	Rarely	Frequently	Severely	Rarely	Moderately	Moderately	Rarely	Frequently	Rarely	Frequently	Rarely	Rarely	Moderately	Not True	Certainly True	Not True	Not True	Certainly True	Not True	Certainly True	Certainly True	Certainly True	Not True	Certainly True
Female	52	European		University Degree		Married	12	Male	None	1.5 - 2 years	Pediatrician		1.5 - 2 years	Not at all	Not at all	Rarely	Moderately	Moderately	Frequently	Not at all	Rarely	Not at all	Rarely	Not at all	Not at all	Not at all	Not at all	Rarely	Not at all	Not at all	Not at all	Frequently	Not at all	Frequently	Not at all	Not at all	Frequently	Frequently	Certainly True	Not True	Not True	Certainly True	Not True	Somewhat True	Somewhat True	Certainly True	Not True	Not True	Not True
Female	35	European		Technical College or other professional training		Married	4	Male	None	1.5 - 2 years	Pediatrician		2 - 2.5 years	Frequently	Severely	Frequently	Severely	Severely	Severely	Severely	Severely	Severely	Severely	Severely	Severely	Severely	Frequently	Frequently	Severely	Severely	Severely	Rarely	Not at all	Rarely	Not at all	Not at all	Rarely	Rarely	Not True	Certainly True	Not True	Not True	Certainly True	Not True	Certainly True	Not True	Certainly True	Not True	Certainly True
Female	40	European		Technical College or other professional training		Single / a solo parent	11	Male	3	2.5 - 3 years	Pediatrician		2.5 - 3 years	Rarely	Moderately	Moderately	Severely	Moderately	Moderately	Moderately	Rarely	Rarely	Rarely	Rarely	Rarely	Frequently	Not at all	Moderately	Rarely	Frequently	Severely	Rarely	Rarely	Rarely	Frequently	Rarely	Moderately	Moderately	Somewhat True	Certainly True	Not True	Certainly True	Somewhat True	Somewhat True	Certainly True	Somewhat True	Certainly True	Somewhat True	Certainly True
Female	42	European		University Degree		Married	11	Male	1	5 years or older	Psychologist		10 years or older	Not at all	Not at all	Frequently	Frequently	Rarely	Rarely	Frequently	Frequently	Moderately	Rarely	Frequently	Not at all	Not at all	Frequently	Frequently	Rarely	Not at all	Not at all	Moderately	Moderately	Rarely	Rarely	Rarely	Moderately	Rarely	Somewhat True	Somewhat True	Certainly True	Somewhat True	Certainly True	Somewhat True	Certainly True	Somewhat True	Somewhat True	Somewhat True	Somewhat True
Female	41	European		Other (please specify):	Grad diploma	Single / a solo parent,Previously divorced	18	Male	2	5 years or older	Psychologist		10 years or older	Moderately	Not at all	Severely	Moderately	Frequently	Moderately	Frequently	Severely	Not at all	Moderately	Not at all	Moderately		Moderately	Frequently	Frequently	Rarely	Frequently	Moderately	Not at all	Moderately	Not at all	Moderately	Moderately	Moderately	Somewhat True	Somewhat True	Not True	Not True	Somewhat True	Not True	Certainly True	Somewhat True	Certainly True	Somewhat True	Certainly True
Female	35	Asian		University Degree		Married	11	Male	1	1.5 - 2 years	Other (please specify):	Child psychiatrist	10 years or older	Rarely	Not at all	Frequently	Severely	Frequently	Moderately	Severely	Frequently	Not at all	Not at all	Rarely	Frequently	Not at all	Moderately	Rarely	Rarely	Frequently	Frequently	Rarely	Rarely	Not at all	Moderately	Rarely	Not at all	Rarely	Certainly True	Not True	Somewhat True	Somewhat True	Somewhat True	Certainly True	Not True	Certainly True	Not True	Certainly True	Somewhat True
Female	44	Asian		University Degree		Single / a solo parent	10	Female	None		Pediatrician			Severely	Severely	Severely	Severely	Severely	Severely	Severely	Severely	Severely	Severely	Severely	Severely	Severely	Severely	Severely	Severely	Severely	Severely	Not at all	Not at all	Rarely	Not at all	Not at all	Moderately	Moderately	Not True	Somewhat True	Somewhat True	Not True	Not True	Not True	Certainly True	Not True	Certainly True	Not True	Certainly True
Female	50	European		Technical College or other professional training		Not married but living together/de facto relationship	22	Female	None	2 - 2.5 years	My Doctor/ General Practitioner (GP)		10 years or older	Not at all	Rarely	Frequently	Moderately	Rarely	Moderately	Moderately	Frequently	Not at all	Moderately	Not at all	Rarely	Not at all	Not at all	Frequently	Not at all	Not at all	Not at all	Not at all	Not at all	Not at all	Rarely	Not at all	Not at all	Rarely	Somewhat True	Not True	Not True	Certainly True	Not True	Not True	Certainly True	Not True	Not True	Somewhat True	Not True
Male	62	European		University Degree		Married	21		1	0-6 months	Psychologist		5 - 6 years	Not at all	Frequently	Moderately	Rarely	Rarely	Frequently	Rarely	Moderately	Severely	Severely	Rarely	Severely	Frequently	Frequently	Frequently	Frequently	Frequently	Frequently	Rarely	Rarely	Moderately	Rarely	Rarely	Moderately	Rarely	Not True	Somewhat True	Not True	Not True	Not True	Not True	Certainly True	Somewhat True	Not True	Not True	Somewhat True
Female	42	Other (please specify):	Nz euro and nz Maori	Other (please specify):	Postgraduate	Married	13	Male	3	1.5 - 2 years	Pediatrician		1.5 - 2 years	Severely	Not at all	Severely	Severely	Severely	Rarely	Severely	Not at all	Severely	Severely	Severely	Severely	Severely	Severely	Severely	Severely	Severely	Severely	Severely	Severely	Severely	Severely	Severely	Severely	Severely	Not True	Certainly True	Not True	Somewhat True	Certainly True	Not True	Certainly True	Somewhat True	Certainly True	Not True	Certainly True
Female	33	European		Primary School		Previously divorced,Not married but living together/de facto relationship	8	Male	2	2 - 2.5 years	Pediatrician		4.5 - 5 years	Not at all	Not at all	Frequently	Rarely	Frequently	Frequently	Moderately	Severely	Rarely	Moderately	Severely	Moderately	Not at all	Moderately	Severely	Moderately	Moderately	Rarely	Moderately	Frequently	Rarely	Rarely	Rarely	Moderately	Moderately	Somewhat True	Somewhat True	Somewhat True	Not True	Certainly True	Not True	Somewhat True	Somewhat True	Certainly True	Somewhat True	Certainly True
Female	32	European		University Degree		Not married but living together/de facto relationship	2	Female	None	0-6 months	Pediatrician		2 - 2.5 years	Severely	Severely	Severely	Severely	Severely	Severely	Severely	Severely	Severely	Severely	Severely	Severely	Not at all	Severely	Severely	Severely	Severely	Severely	Not at all	Not at all	Not at all	Not at all	Rarely	Rarely	Rarely	Not True	Certainly True	Certainly True	Not True	Somewhat True	Not True	Certainly True	Certainly True	Certainly True	Not True	Certainly True
Female	46	European		Technical College or other professional training		Not married but living together/de facto relationship	11	Female	None	1 to 1.5 years	Pediatrician		4.5 - 5 years	Frequently	Rarely	Frequently	Frequently	Frequently	Severely	Severely	Severely	Not at all	Frequently	Rarely	Frequently	Severely	Severely	Severely	Severely	Severely	Moderately	Severely	Severely	Severely	Moderately	Moderately	Frequently	Frequently	Somewhat True	Certainly True	Certainly True	Certainly True	Certainly True	Somewhat True	Somewhat True	Somewhat True	Certainly True	Somewhat True	Certainly True
Female	47	European		Other (please specify):	Certificate in dental assisting	Married	11	Male	2	0-6 months	Psychologist		7 - 8 years	Frequently	Not at all	Moderately	Rarely	Moderately	Moderately	Frequently	Frequently	Rarely	Rarely	Rarely	Moderately	Not at all	Moderately	Moderately	Moderately	Moderately	Rarely	Rarely	Rarely	Rarely	Rarely	Rarely	Rarely	Rarely	Somewhat True	Certainly True	Certainly True	Somewhat True	Certainly True	Not True	Somewhat True	Certainly True	Certainly True	Somewhat True	Certainly True
Female	52	European		Technical College or other professional training		Single / a solo parent	11	Male	None	3.5 - 4 years	Pediatrician		5 - 6 years	Moderately	Frequently	Frequently	Frequently	Frequently	Rarely	Frequently	Moderately	Moderately	Moderately	Rarely	Frequently	Frequently	Frequently	Frequently	Frequently	Moderately	Moderately	Rarely	Moderately	Rarely	Rarely	Rarely	Rarely	Rarely	Not True	Certainly True	Somewhat True	Not True	Certainly True	Not True	Certainly True	Certainly True	Certainly True	Somewhat True	Certainly True
Male	63	European		University Degree		Married	26	Male	None	2 - 2.5 years	Pediatrician		7 - 8 years	Moderately	Moderately	Severely	Moderately	Severely	Severely	Frequently	Frequently	Frequently	Frequently	Frequently	Frequently	Moderately	Frequently	Severely	Moderately	Severely	Frequently	Frequently	Frequently	Frequently	Frequently	Moderately	Frequently	Frequently	Somewhat True	Certainly True	Not True	Somewhat True	Certainly True	Somewhat True	Certainly True	Certainly True	Certainly True	Somewhat True	Certainly True
Female	47	Asian		Secondary School		Married	13	Female	2	3 - 3.5 years	Psychologist		10 years or older	Not at all	Moderately	Frequently	Moderately	Frequently	Frequently	Moderately	Moderately	Not at all	Frequently	Not at all	Severely	Not at all	Moderately	Severely	Moderately	Not at all	Not at all	Rarely	Not at all	Rarely	Not at all	Rarely	Rarely	Rarely	Somewhat True	Somewhat True	Not True	Not True	Not True	Not True	Certainly True	Somewhat True	Somewhat True	Somewhat True	Somewhat True
Female	49	European		Secondary School		Married	14	Female	None	4.5 - 5 years	Pediatrician		10 years or older	Frequently	Moderately	Frequently	Not at all	Severely	Frequently	Frequently	Frequently	Moderately	Frequently	Moderately	Frequently	Not at all	Moderately	Frequently	Severely	Not at all	Not at all	Frequently	Severely	Severely	Severely	Rarely	Rarely	Rarely	Somewhat True	Somewhat True	Certainly True	Not True	Somewhat True	Not True	Certainly True	Certainly True	Certainly True	Not True	Somewhat True
Male	40	European		University Degree		Married	4	Male	1	1 to 1.5 years	Pediatrician		1.5 - 2 years	Rarely	Rarely	Rarely	Not at all	Moderately	Rarely	Not at all	Rarely	Severely	Frequently	Severely	Severely	Not at all	Moderately	Moderately	Not at all	Not at all	Rarely	Moderately	Moderately	Rarely	Rarely	Not at all	Moderately	Moderately	Somewhat True	Somewhat True	Not True	Somewhat True	Certainly True	Not True	Not True	Not True	Somewhat True	Not True	Not True
Female	43	European		Technical College or other professional training		Single / a solo parent	20	Male	1	1 to 1.5 years	Pediatrician		3 - 3.5 years	Not at all	Rarely	Frequently	Frequently	Moderately	Frequently	Frequently	Moderately	Rarely	Frequently	Severely	Frequently	Not at all	Moderately	Moderately	Frequently	Severely	Moderately	Rarely	Rarely	Rarely	Not at all	Rarely	Not at all	Not at all	Somewhat True	Somewhat True	Not True	Somewhat True	Somewhat True	Somewhat True	Certainly True	Certainly True	Certainly True	Somewhat True	Somewhat True
Female	36	European		Technical College or other professional training		Married	2	Male	4 or more	6-12 months	Pediatrician		1.5 - 2 years	Severely	Severely	Severely	Severely	Severely	Severely	Severely	Severely	Severely	Severely	Severely	Severely	Not at all	Moderately	Frequently	Frequently	Severely	Severely	Not at all	Not at all	Not at all	Not at all	Not at all	Not at all	Not at all	Not True	Somewhat True	Not True	Not True	Not True	Not True	Certainly True	Somewhat True	Somewhat True	Not True	Certainly True
Female	43	European		University Degree		Married	12	Male		1 to 1.5 years	Psychologist		2.5 - 3 years	Moderately	Not at all	Severely	Frequently	Severely	Severely	Frequently	Severely	Rarely	Frequently	Rarely	Rarely	Not at all	Frequently	Severely	Moderately	Moderately	Not at all	Rarely	Rarely	Rarely	Rarely	Rarely	Rarely	Rarely	Somewhat True	Certainly True	Somewhat True	Not True	Certainly True	Not True	Certainly True	Certainly True	Certainly True	Somewhat True	Certainly True
Female	61	European		Technical College or other professional training		Married	23	Female		5 years or older	Psychologist		5 - 6 years	Not at all	Not at all	Moderately	Not at all	Frequently	Not at all	Not at all	Moderately	Not at all	Frequently	Not at all	Rarely	Not at all	Moderately	Frequently	Frequently	Not at all	Not at all	Frequently	Moderately	Moderately	Not at all	Moderately	Moderately	Moderately	Somewhat True	Not True	Not True	Not True	Somewhat True	Somewhat True	Certainly True	Certainly True	Not True	Somewhat True	Not True
Female	50	Other (please specify):	German	University Degree		Married	15	Female	None	5 years or older	Other (please specify):	CDC	10 years or older	Rarely	Not at all	Severely	Frequently	Frequently	Severely	Frequently	Severely	Not at all	Rarely	Not at all	Not at all	Not at all	Rarely	Frequently	Moderately	Moderately	Rarely	Rarely	Not at all	Moderately	Rarely	Moderately	Moderately	Moderately	Somewhat True	Somewhat True	Certainly True	Somewhat True	Somewhat True	Somewhat True	Certainly True	Certainly True	Somewhat True	Somewhat True	Certainly True
Female	45	Maori		University Degree		Not married but living together/de facto relationship	4	Male	1	1 to 1.5 years	Psychologist		2 - 2.5 years	Severely	Frequently	Frequently	Frequently	Frequently	Severely	Frequently	Frequently	Severely	Severely	Severely	Severely	Severely	Frequently	Frequently	Severely	Severely	Severely	Rarely	Rarely	Rarely	Rarely	Not at all	Moderately	Rarely	Somewhat True	Certainly True	Not True	Somewhat True	Not True	Not True	Somewhat True	Not True	Certainly True	Not True	Certainly True
Female	41	European		University Degree		Single / a solo parent	6	Male	1	2 - 2.5 years	Pediatrician		3.5 - 4 years	Moderately	Frequently	Frequently	Moderately	Frequently	Frequently	Frequently	Frequently	Severely	Severely	Severely	Severely	Severely	Frequently	Frequently	Severely	Severely	Frequently	Moderately	Rarely	Rarely	Rarely	Moderately	Moderately	Moderately	Somewhat True	Certainly True	Not True	Not True	Somewhat True	Somewhat True	Certainly True	Somewhat True	Somewhat True	Somewhat True	Somewhat True
Female	44	European		Technical College or other professional training		Single / a solo parent	12	Male	1	6-12 months	Pediatrician		4.5 - 5 years	Frequently	Moderately	Moderately	Frequently	Frequently	Frequently	Frequently	Frequently	Rarely	Rarely	Not at all	Rarely	Not at all	Moderately	Moderately	Rarely	Rarely	Moderately	Moderately	Frequently	Frequently	Frequently	Moderately	Frequently	Frequently	Somewhat True	Certainly True	Not True	Somewhat True	Somewhat True	Somewhat True	Somewhat True	Somewhat True	Somewhat True	Somewhat True	Somewhat True
Male	55	Other (please specify):	Kiwi	Technical College or other professional training		Married	11	Male	2	1 to 1.5 years	Psychologist		8 - 9 years	Rarely	Rarely	Severely	Frequently	Severely	Frequently	Severely	Frequently	Not at all	Rarely	Not at all	Not at all	Not at all	Rarely	Frequently	Rarely	Severely	Severely	Rarely	Moderately	Moderately	Moderately	Not at all	Rarely	Moderately	Not True	Somewhat True	Somewhat True	Not True	Certainly True	Not True	Somewhat True	Certainly True	Somewhat True	Not True	Somewhat True
Male	46	European		Technical College or other professional training		Not married but living together/de facto relationship	17	Male	2	1 to 1.5 years	Pediatrician		10 years or older	Moderately	Rarely	Moderately	Rarely	Severely	Frequently	Severely	Severely	Not at all	Severely	Not at all	Severely	Rarely	Moderately	Severely	Not at all	Moderately	Not at all	Rarely	Frequently	Rarely	Rarely	Not at all	Not at all	Moderately	Somewhat True	Not True	Not True	Somewhat True	Somewhat True	Not True	Certainly True	Certainly True	Not True	Not True	Somewhat True
Female	37	Maori		Technical College or other professional training		Married	9	Female	4 or more	1 to 1.5 years	Pediatrician		6 - 7 years	Moderately	Rarely	Frequently	Moderately	Moderately	Severely	Moderately	Moderately	Not at all	Severely	Rarely	Rarely	Not at all	Frequently	Frequently	Frequently	Frequently	Frequently	Not at all	Moderately	Not at all	Rarely	Not at all	Rarely	Frequently	Certainly True	Certainly True	Somewhat True	Somewhat True	Not True	Somewhat True	Somewhat True	Somewhat True	Somewhat True	Certainly True	Certainly True
Female	38	European		Technical College or other professional training		Married	11	Male	1	1 to 1.5 years	Pediatrician		7 - 8 years	Moderately	Frequently	Frequently	Frequently	Frequently	Severely	Frequently	Severely	Not at all	Moderately	Frequently	Frequently	Moderately	Frequently	Severely	Frequently	Frequently	Moderately	Rarely	Rarely	Rarely	Rarely	Moderately	Moderately	Moderately	Somewhat True	Certainly True	Somewhat True	Somewhat True	Certainly True	Somewhat True	Somewhat True	Somewhat True	Certainly True	Somewhat True	Certainly True
Female	35	Maori		Technical College or other professional training		Not married but living together/de facto relationship	4	Male	1	2.5 - 3 years	Pediatrician		3 - 3.5 years	Moderately	Moderately	Moderately	Moderately	Moderately	Frequently	Frequently	Moderately	Severely	Frequently	Not at all	Severely	Moderately	Rarely	Moderately	Not at all	Not at all	Frequently	Not at all	Rarely	Rarely	Rarely	Rarely	Rarely	Rarely	Somewhat True	Somewhat True	Not True	Somewhat True	Certainly True	Somewhat True	Somewhat True	Somewhat True	Somewhat True	Not True	Not True
Female	33	Asian		University Degree		Married	6	Male	1	3 - 3.5 years	Psychologist		5 - 6 years	Moderately	Rarely	Rarely	Not at all	Frequently	Moderately	Frequently	Moderately	Moderately	Moderately	Not at all	Moderately	Not at all	Frequently	Frequently	Frequently	Frequently	Rarely	Moderately	Moderately	Rarely	Frequently	Moderately	Frequently	Frequently	Somewhat True	Certainly True	Not True	Certainly True	Not True	Somewhat True	Somewhat True	Somewhat True	Certainly True	Somewhat True	Certainly True
Female	31	European		Technical College or other professional training		Married	4	Female	2	1 to 1.5 years	Psychologist		2.5 - 3 years	Frequently	Frequently	Severely	Severely	Severely	Severely	Frequently	Frequently	Severely	Severely	Severely	Severely	Severely	Moderately	Severely	Frequently	Frequently	Frequently	Frequently	Rarely	Rarely	Not at all	Not at all	Rarely	Rarely	Not True	Certainly True	Not True	Not True	Certainly True	Not True	Certainly True	Not True	Certainly True	Not True	Somewhat True
Male	37	European		Technical College or other professional training		Not married but living together/de facto relationship	5	Male	1	3 - 3.5 years	Pediatrician		4 - 4.5 years	Rarely	Frequently	Frequently	Rarely	Moderately	Rarely	Moderately	Moderately	Moderately	Moderately	Frequently	Frequently	Moderately	Moderately	Moderately	Frequently	Rarely	Rarely	Moderately	Moderately	Rarely	Moderately	Rarely	Rarely	Rarely	Somewhat True	Certainly True	Not True	Not True	Certainly True	Not True	Somewhat True	Somewhat True	Certainly True	Somewhat True	Not True
Female	30	European		Technical College or other professional training		Not married but living together/de facto relationship	4	Male	2	1 to 1.5 years	Pediatrician		2 - 2.5 years	Frequently	Moderately	Severely	Severely	Severely	Severely	Severely	Severely	Severely		Severely	Severely	Rarely	Rarely	Frequently	Severely	Severely	Severely	Moderately	Severely	Moderately	Rarely	Rarely	Frequently	Frequently	Somewhat True	Certainly True	Not True	Not True	Not True	Not True	Certainly True	Not True	Certainly True	Not True	Certainly True
Female	37	European		Other (please specify):	Postgraduate certificate	Married	12	Male	1	1 to 1.5 years	Psychologist		2 - 2.5 years	Moderately	Rarely	Severely	Frequently	Severely	Frequently	Severely	Severely	Severely	Severely	Severely	Severely	Severely	Severely	Severely	Severely	Moderately	Moderately	Rarely	Moderately	Moderately	Moderately	Moderately	Moderately	Rarely	Not True	Certainly True	Not True	Not True		Not True	Certainly True	Somewhat True	Certainly True	Not True	Certainly True
Female	61	Other (please specify):	Irish	University Degree		Single / a solo parent	17	Female	None	0-6 months	Other (please specify):	Vera Hayward Centre Dunedin	2.5 - 3 years	Not at all	Not at all	Moderately	Not at all	Moderately	Moderately	Moderately	Moderately	Frequently	Frequently	Frequently	Moderately	Not at all	Frequently	Frequently	Moderately	Frequently	Rarely	Moderately	Moderately	Moderately	Moderately	Rarely	Rarely	Rarely	Not True	Not True	Somewhat True	Somewhat True	Certainly True	Not True	Certainly True	Certainly True	Somewhat True	Not True	Somewhat True
Female	45	European		University Degree		Married	8	Male	None	4 - 4.5 years	Psychologist		4 - 4.5 years	Frequently	Moderately	Frequently	Frequently	Frequently	Moderately	Frequently	Frequently	Moderately	Moderately	Moderately	Moderately	Rarely	Frequently	Frequently	Moderately	Moderately	Frequently	Moderately	Frequently	Not at all	Frequently	Frequently	Moderately	Frequently	Somewhat True	Somewhat True	Not True	Somewhat True	Certainly True	Certainly True	Not True	Certainly True	Somewhat True	Certainly True	Somewhat True
Female	31	Pasifika		University Degree		Married	10	Male	3	1 to 1.5 years	Pediatrician		2.5 - 3 years	Severely	Rarely	Severely	Frequently	Severely	Frequently	Severely	Frequently	Moderately	Moderately	Moderately	Rarely	Not at all	Frequently	Frequently	Frequently	Rarely	Not at all	Frequently	Moderately	Rarely	Moderately	Frequently	Moderately	Moderately	Somewhat True	Certainly True	Not True	Not True	Certainly True	Somewhat True	Certainly True	Certainly True	Certainly True	Somewhat True	Certainly True
Female	41	European		Secondary School		Single / a solo parent	9	Male	2	2 - 2.5 years	Psychologist		6 - 7 years	Frequently	Frequently	Severely	Frequently	Severely	Severely	Severely	Severely	Severely	Severely	Severely	Severely	Rarely	Severely	Severely	Severely	Severely	Severely	Rarely	Rarely	Rarely	Moderately	Rarely	Rarely	Rarely	Not True	Certainly True	Certainly True	Not True	Certainly True	Not True	Certainly True	Not True	Certainly True	Not True	Certainly True
Female	29	Maori		Technical College or other professional training		Single / a solo parent	8	Male	1	1.5 - 2 years	Pediatrician		5 - 6 years	Frequently	Frequently	Severely	Frequently	Severely	Severely	Severely	Severely	Moderately	Frequently	Frequently	Frequently	Moderately	Severely	Frequently	Moderately	Frequently	Frequently	Rarely	Moderately	Moderately	Severely	Rarely	Rarely	Moderately	Somewhat True	Certainly True	Somewhat True	Not True	Certainly True	Somewhat True	Somewhat True	Certainly True	Certainly True	Somewhat True	Certainly True
Female	40	European		University Degree		Single / a solo parent	18	Male	None	5 years or older	Psychologist		5 - 6 years	Moderately	Frequently	Frequently	Frequently	Moderately	Frequently	Frequently	Frequently	Not at all	Not at all	Rarely	Rarely	Not at all	Rarely	Moderately	Rarely	Rarely	Moderately	Moderately	Rarely	Rarely	Frequently	Frequently	Moderately	Moderately	Certainly True	Somewhat True	Somewhat True	Somewhat True	Not True	Certainly True	Somewhat True	Certainly True	Somewhat True	Certainly True	Not True
Female	43	Asian		University Degree		Married	14	Male	2	3.5 - 4 years	Psychologist		6 - 7 years	Frequently	Moderately	Frequently	Moderately	Moderately	Moderately	Frequently	Moderately	Rarely	Moderately	Rarely	Not at all	Not at all	Not at all	Rarely	Not at all	Not at all	Not at all	Rarely	Rarely	Rarely	Moderately	Moderately	Moderately	Moderately	Somewhat True	Not True	Not True	Somewhat True	Not True	Somewhat True	Certainly True	Certainly True	Not True	Somewhat True	Not True
Male	47	European		University Degree		Married	20	Female	None	4 - 4.5 years	Pediatrician		4 - 4.5 years	Not at all	Not at all	Moderately	Not at all	Moderately	Frequently	Frequently	Severely	Rarely	Frequently	Not at all	Rarely	Not at all	Severely	Severely	Severely	Frequently	Not at all	Rarely	Rarely	Rarely	Rarely	Frequently	Frequently	Frequently	Not True	Somewhat True	Not True	Certainly True	Somewhat True	Not True	Certainly True	Certainly True	Somewhat True	Not True	Somewhat True
Female	57	European		University Degree		In a relationship but living independently	20	Male	None	0-6 months	Pediatrician		3.5 - 4 years	Not at all	Not at all	Moderately	Not at all	Frequently	Moderately	Frequently	Moderately	Not at all	Rarely	Not at all	Not at all	Not at all	Rarely	Moderately	Not at all	Not at all	Not at all	Frequently	Frequently	Frequently	Frequently	Moderately	Moderately	Moderately	Somewhat True	Somewhat True	Not True	Somewhat True	Certainly True	Somewhat True	Certainly True	Certainly True	Not True	Somewhat True	Somewhat True
Male	48	European		University Degree		Married	4	Male	1	1 to 1.5 years	Pediatrician		2 - 2.5 years	Frequently	Frequently	Frequently	Frequently	Frequently	Rarely	Rarely	Rarely	Severely	Severely	Severely	Severely	Not at all	Not at all	Frequently	Rarely	Frequently	Frequently	Frequently	Frequently	Frequently	Moderately	Not at all	Rarely	Rarely	Not True	Certainly True	Not True	Somewhat True	Not True	Not True	Certainly True	Not True	Certainly True	Not True	Somewhat True
Female	36	European		University Degree		Married	6	Male	2	1 to 1.5 years	Pediatrician		3.5 - 4 years	Rarely	Rarely	Moderately	Rarely	Frequently	Not at all	Frequently	Frequently	Frequently	Frequently	Severely	Frequently	Not at all	Frequently	Frequently	Frequently	Moderately	Moderately	Moderately	Frequently	Frequently	Frequently	Frequently	Moderately	Frequently	Certainly True	Somewhat True	Not True	Not True	Somewhat True	Not True	Certainly True	Not True	Somewhat True	Not True	Certainly True
Female	46	European		Primary School		Married	21	Male	3	4.5 - 5 years	Pediatrician			Not at all	Moderately	Severely	Rarely	Frequently	Frequently	Frequently	Severely	Not at all	Severely	Rarely	Moderately	Moderately	Rarely	Frequently	Not at all	Moderately	Frequently	Not at all	Frequently	Not at all	Rarely	Not at all	Not at all	Moderately	Not True	Not True	Not True	Somewhat True	Somewhat True	Not True	Certainly True	Somewhat True	Not True	Not True	Not True
Female	35	European		University Degree		Previously divorced,Not married but living together/de facto relationship	10	Male	3	1.5 - 2 years	Psychologist		6 - 7 years	Moderately	Rarely	Severely	Frequently	Frequently	Frequently	Frequently	Severely	Severely	Frequently	Not at all	Not at all	Not at all	Rarely	Frequently	Not at all	Not at all	Moderately	Rarely	Frequently	Frequently	Frequently	Moderately	Frequently	Moderately	Certainly True	Certainly True	Not True	Not True	Certainly True	Somewhat True	Somewhat True	Somewhat True	Certainly True	Somewhat True	Somewhat True
Female	49	European		Technical College or other professional training		Married	6	Male	1	1 to 1.5 years	Pediatrician		3.5 - 4 years	Moderately	Frequently	Severely	Not at all	Frequently	Severely	Frequently	Frequently	Moderately	Moderately	Severely	Frequently	Moderately	Rarely	Moderately	Not at all	Not at all	Rarely	Rarely	Not at all	Not at all	Not at all	Rarely	Not at all	Moderately	Somewhat True	Certainly True	Not True	Somewhat True	Not True	Not True	Somewhat True	Not True	Somewhat True	Somewhat True	Somewhat True
Female	35	Asian		University Degree		Married	4		None	1.5 - 2 years	Pediatrician		4 - 4.5 years	Moderately	Rarely	Rarely	Moderately	Rarely	Rarely	Rarely	Rarely	Severely	Severely	Severely	Frequently	Frequently	Severely	Frequently	Frequently	Rarely	Not at all	Rarely	Not at all	Frequently	Moderately	Rarely	Rarely	Rarely	Somewhat True	Somewhat True		Not True	Somewhat True	Not True	Certainly True	Somewhat True	Somewhat True	Not True	Not True
Female	44	European		University Degree		Married	16	Female	None	3.5 - 4 years	Other (please specify):	Psychiatrist	10 years or older	Not at all	Not at all	Severely	Severely	Severely	Severely	Severely	Severely	Not at all	Severely	Not at all	Not at all	Not at all	Frequently	Severely	Not at all	Not at all	Not at all	Not at all	Not at all	Not at all	Not at all	Moderately	Not at all	Severely	Not True	Certainly True	Certainly True	Not True	Certainly True	Not True	Not True	Certainly True	Certainly True	Not True	Certainly True
Male	43	European		University Degree		Not married but living together/de facto relationship	12	Female	1	5 years or older	Pediatrician		10 years or older	Not at all	Not at all	Frequently	Rarely	Frequently	Frequently	Frequently	Frequently	Not at all	Rarely	Not at all	Not at all	Not at all	Rarely	Moderately	Not at all	Not at all	Not at all	Not at all	Not at all	Not at all	Moderately	Not at all	Not at all	Not at all	Somewhat True	Somewhat True	Certainly True	Certainly True	Certainly True	Somewhat True	Not True	Certainly True	Somewhat True	Somewhat True	Not True
Female	57	European		Technical College or other professional training		Married	20	Male	1	1.5 - 2 years	Pediatrician		2.5 - 3 years	Moderately	Frequently	Frequently	Frequently	Frequently	Moderately	Frequently	Severely	Severely	Severely	Moderately	Severely	Not at all	Moderately	Frequently	Not at all	Rarely	Moderately	Frequently	Frequently	Frequently	Not at all	Rarely	Moderately	Moderately	Somewhat True	Not True	Not True	Not True	Certainly True	Not True	Certainly True	Somewhat True	Not True	Not True	Not True
Female	52	European		University Degree		Married	17	Male	None	1.5 - 2 years	Pediatrician		2.5 - 3 years	Rarely	Not at all	Frequently	Rarely	Frequently	Frequently	Frequently	Moderately	Rarely	Moderately	Not at all	Frequently	Not at all	Frequently	Frequently	Not at all	Not at all	Not at all	Not at all	Rarely	Not at all	Not at all	Rarely	Moderately	Rarely	Somewhat True	Not True	Not True	Not True	Not True	Somewhat True	Certainly True	Certainly True	Not True	Not True	Not True
Female	61	European		Technical College or other professional training		Married	18	Male	None	2 - 2.5 years	Pediatrician		4 - 4.5 years	Not at all	Moderately	Frequently	Frequently	Frequently	Severely	Severely	Frequently	Severely	Severely	Severely	Severely	Severely	Frequently	Severely	Frequently	Rarely	Rarely	Moderately	Rarely	Not at all	Not at all	Not at all	Rarely	Not at all	Not True	Somewhat True	Not True	Not True	Not True	Not True	Not True	Not True	Somewhat True	Not True	Not True
Female	44	European		University Degree		Not married but living together/de facto relationship	9	Male	1	6-12 months	Other (please specify):	Child Development Service	4 - 4.5 years	Rarely	Rarely	Moderately	Frequently	Frequently	Not at all	Frequently	Moderately	Not at all	Severely	Frequently	Severely	Rarely	Severely	Severely	Rarely	Rarely	Not at all	Rarely	Rarely	Moderately	Not at all	Severely	Rarely	Not at all	Somewhat True	Certainly True	Not True	Not True	Somewhat True	Not True	Certainly True	Somewhat True	Certainly True	Not True	Somewhat True
Female	28	European		Other (please specify):	Final year undergraduate studies, achieved fully to NCEA level 3	Married	5	Male	1	1.5 - 2 years	Psychologist		3 - 3.5 years	Moderately	Frequently	Severely	Rarely	Frequently	Rarely	Severely	Moderately	Severely	Frequently	Severely	Moderately	Not at all	Moderately	Moderately	Moderately	Frequently	Moderately	Frequently	Frequently	Severely	Rarely	Not at all	Moderately	Frequently	Not True	Certainly True	Somewhat True	Somewhat True	Certainly True	Not True	Somewhat True	Certainly True	Certainly True	Not True	Certainly True
Female	32	Maori		Technical College or other professional training		Single / a solo parent	19	Male	None	2.5 - 3 years	My Doctor/ General Practitioner (GP)		5 - 6 years	Frequently	Frequently	Severely	Severely	Frequently	Moderately	Frequently	Moderately	Not at all	Moderately	Rarely	Moderately	Rarely	Frequently	Moderately	Rarely	Frequently	Moderately	Moderately	Frequently	Frequently	Frequently	Rarely	Moderately	Moderately	Somewhat True	Somewhat True	Certainly True	Not True	Somewhat True	Not True	Certainly True	Certainly True	Somewhat True	Somewhat True	Somewhat True
Female	70+	European		University Degree		Single / a solo parent,Previously divorced	31	Male	None	5 years or older	Other (please specify):	Signs Autism 13/14		Moderately	Not at all	Not at all	Not at all	Severely	Moderately	Rarely	Frequently	Frequently	Frequently	Not at all	Frequently	Not at all	Frequently	Frequently	Frequently	Not at all	Not at all	Moderately	Frequently	Moderately	Rarely	Rarely	Rarely	Rarely	Not True	Not True	Certainly True	Not True	Certainly True	Not True	Certainly True	Certainly True	Not True	Not True	Not True
Female	45	European		University Degree		Married	9	Male	None	3 - 3.5 years	Pediatrician		5 - 6 years	Rarely	Rarely	Frequently	Frequently	Frequently	Moderately	Frequently	Frequently	Not at all	Rarely	Rarely	Moderately	Not at all	Rarely	Rarely	Rarely	Moderately	Rarely	Not at all	Not at all	Rarely	Rarely	Rarely	Rarely	Rarely	Somewhat True	Somewhat True	Not True	Certainly True	Not True	Somewhat True	Not True	Somewhat True	Somewhat True	Somewhat True	Somewhat True
Female	47	European		University Degree		Married	12	Female	2	6-12 months	My Doctor/ General Practitioner (GP)		1 - 1.5 years	Severely	Severely	Severely	Severely	Severely	Severely	Severely	Severely	Severely	Severely	Severely	Severely	Severely	Severely	Severely	Severely	Severely	Severely	Frequently	Frequently	Frequently	Frequently	Frequently	Frequently	Frequently	Not True	Certainly True	Certainly True	Not True	Certainly True	Not True	Certainly True	Certainly True	Certainly True	Not True	Certainly True
Male	52	European		University Degree		Not married but living together/de facto relationship	16	Male	4 or more	2.5 - 3 years	Pediatrician		4 - 4.5 years	Moderately	Not at all	Frequently	Severely	Frequently	Moderately	Moderately	Moderately	Moderately	Rarely	Not at all	Not at all	Not at all	Rarely	Moderately	Not at all	Not at all	Not at all	Rarely	Not at all	Rarely	Not at all	Moderately	Rarely	Moderately	Somewhat True	Somewhat True	Somewhat True	Somewhat True	Somewhat True	Somewhat True	Certainly True	Somewhat True	Somewhat True	Somewhat True	Somewhat True
Female	42	European		University Degree		Married	15	Male	1	2.5 - 3 years	Pediatrician		6 - 7 years	Moderately	Rarely	Severely	Frequently	Severely	Frequently	Moderately	Frequently	Moderately	Moderately	Rarely	Moderately	Not at all	Moderately	Frequently	Severely	Moderately	Severely	Moderately	Moderately	Frequently	Moderately	Moderately	Frequently	Moderately	Somewhat True	Certainly True	Certainly True	Not True	Certainly True	Somewhat True	Not True	Certainly True	Certainly True	Somewhat True	Certainly True
Female	48	European		University Degree		Married	18	Male	1	0-6 months	Pediatrician		3.5 - 4 years	Not at all	Not at all	Frequently	Frequently	Frequently	Rarely	Frequently	Moderately	Moderately	Moderately	Frequently	Frequently	Rarely	Frequently	Frequently	Frequently	Frequently	Rarely	Moderately	Frequently	Moderately	Frequently	Rarely	Moderately	Moderately	Somewhat True	Certainly True	Not True	Somewhat True	Not True	Not True	Somewhat True	Certainly True	Certainly True	Somewhat True	Certainly True
Female	33	European		Secondary School		Single / a solo parent,Previously divorced	8	Male	4 or more	2 - 2.5 years	Pediatrician		5 - 6 years	Frequently	Rarely	Severely	Frequently	Severely	Severely	Moderately	Severely	Frequently	Severely	Frequently	Frequently	Frequently	Severely	Severely	Severely	Severely	Moderately	Moderately	Not at all	Not at all	Severely	Rarely	Rarely	Moderately	Not True	Somewhat True	Certainly True	Not True	Certainly True	Not True	Certainly True	Somewhat True	Somewhat True	Not True	Certainly True
Female	49	European		Secondary School		Single / a solo parent	14	Male	None	1 to 1.5 years	Pediatrician		5 - 6 years	Not at all	Moderately	Severely	Severely	Severely	Severely	Severely	Severely	Severely	Severely	Moderately	Moderately	Not at all	Rarely	Severely	Moderately	Severely	Severely	Frequently	Frequently	Frequently	Severely	Rarely	Rarely	Frequently	Certainly True	Certainly True	Not True	Somewhat True	Somewhat True	Somewhat True	Certainly True	Certainly True	Certainly True	Somewhat True	Certainly True
Female	44	European		Secondary School		Married	12	Male	1	1.5 - 2 years	Pediatrician		2 - 2.5 years	Moderately	Not at all	Moderately	Frequently	Severely	Moderately	Severely	Frequently	Severely	Severely	Moderately	Frequently	Moderately	Frequently	Severely	Severely	Severely	Severely	Rarely	Moderately	Moderately	Rarely	Not at all	Rarely	Frequently	Not True	Certainly True	Somewhat True	Somewhat True	Somewhat True	Not True	Certainly True	Somewhat True	Somewhat True	Not True	Somewhat True
Female	47	European		University Degree		Married	13	Male	None	1.5 - 2 years	Other (please specify):	Child psychiatrist	4 - 4.5 years	Severely	Rarely	Severely	Moderately	Severely	Severely	Severely	Frequently	Moderately	Frequently	Not at all	Severely	Not at all	Severely	Severely	Frequently	Moderately	Moderately	Moderately	Not at all	Severely	Severely	Severely	Frequently	Moderately	Not True	Somewhat True	Not True	Not True	Somewhat True	Not True	Certainly True	Certainly True	Not True	Not True	Not True
Female	40	European		Technical College or other professional training		Not married but living together/de facto relationship	13	Male	1	0-6 months	Pediatrician		3.5 - 4 years	Moderately	Frequently	Frequently	Frequently	Moderately	Moderately	Severely	Frequently	Frequently	Severely	Severely	Frequently	Frequently	Frequently	Frequently	Severely	Frequently	Frequently	Rarely	Rarely	Frequently	Not at all	Moderately	Frequently	Moderately	Not True	Certainly True	Not True	Not True	Somewhat True	Somewhat True	Somewhat True	Somewhat True	Certainly True	Not True	Somewhat True
Female	50	European		University Degree		Married	18	Male	1	2 - 2.5 years	Pediatrician		3 - 3.5 years	Moderately	Frequently	Severely	Frequently	Frequently	Moderately	Frequently	Moderately	Moderately	Severely	Severely	Severely	Moderately	Frequently	Severely	Frequently	Rarely	Rarely	Frequently	Frequently	Rarely	Moderately	Moderately	Moderately	Moderately	Not True	Somewhat True	Somewhat True	Not True	Somewhat True	Somewhat True	Certainly True	Somewhat True	Somewhat True	Not True	Not True
Female	49	European		University Degree		Married	15	Female	1	2.5 - 3 years	Pediatrician		3 - 3.5 years	Not at all	Moderately	Severely	Severely	Frequently	Moderately	Frequently	Frequently	Frequently	Frequently	Not at all	Moderately	Not at all	Rarely	Frequently	Moderately	Not at all	Not at all	Rarely	Rarely	Rarely	Rarely	Rarely	Moderately	Not at all	Somewhat True	Certainly True	Somewhat True	Not True	Certainly True	Somewhat True	Certainly True	Certainly True	Certainly True	Somewhat True	Certainly True
Female	56	European		Other (please specify):	PhD	Not married but living together/de facto relationship		Male	1	3 - 3.5 years	Other (please specify):	Consultant Clinical Psychologist at the hospital Child Development Service	7 - 8 years	Not at all	Rarely	Frequently	Rarely	Moderately	Frequently	Not at all	Frequently	Not at all	Rarely	Not at all	Rarely	Not at all	Rarely	Moderately	Not at all	Rarely	Not at all	Moderately	Not at all	Not at all	Not at all	Not at all	Not at all	Not at all	Somewhat True	Not True	Somewhat True	Somewhat True	Certainly True	Certainly True	Not True	Certainly True	Not True	Certainly True	Somewhat True
Female	28	Maori		University Degree		Married	4	Male	None	1.5 - 2 years	Pediatrician		2.5 - 3 years	Moderately	Severely	Severely	Severely	Severely	Rarely	Severely	Frequently	Rarely	Moderately	Moderately	Moderately	Frequently	Moderately	Moderately	Not at all	Rarely	Frequently	Not at all	Not at all	Not at all	Not at all	Not at all	Not at all	Not at all	Certainly True	Certainly True	Not True	Not True	Somewhat True	Certainly True	Somewhat True	Not True	Certainly True	Somewhat True	Somewhat True
Female	38	Other (please specify):	Indian	Technical College or other professional training		Married	3	Male	1	1.5 - 2 years	Pediatrician		2 - 2.5 years	Moderately	Severely	Frequently	Rarely	Frequently	Moderately	Severely	Rarely	Severely	Severely	Severely	Frequently	Frequently	Not at all	Moderately	Rarely	Moderately	Not at all	Not at all	Moderately	Severely	Severely	Not at all	Moderately	Rarely	Not True	Certainly True	Not True	Not True	Somewhat True	Not True	Certainly True	Not True	Certainly True	Not True	Certainly True
Male	69	European		University Degree		Married	26	Female		6-12 months	Pediatrician		2.5 - 3 years	Frequently	Frequently	Frequently	Frequently	Severely	Frequently	Severely	Frequently	Frequently	Severely	Severely	Frequently	Frequently	Frequently	Severely	Moderately	Frequently	Frequently	Moderately	Moderately	Moderately	Rarely	Rarely	Moderately	Rarely	Not True	Somewhat True	Not True	Somewhat True	Somewhat True	Not True	Somewhat True	Not True	Somewhat True	Not True	Somewhat True
Female	40	European		University Degree		Married	9	Male	1	2.5 - 3 years	Pediatrician		7 - 8 years	Not at all	Not at all	Frequently	Not at all	Frequently	Rarely	Frequently	Frequently	Not at all	Rarely	Not at all	Rarely	Rarely	Moderately	Moderately	Frequently	Rarely	Moderately	Rarely	Moderately	Moderately	Rarely	Moderately	Moderately	Rarely	Certainly True	Somewhat True	Not True	Somewhat True	Certainly True	Somewhat True	Somewhat True	Somewhat True	Somewhat True	Somewhat True	Somewhat True
Female	49	European		Technical College or other professional training		Married	16	Male	1	0-6 months	Pediatrician		4.5 - 5 years	Frequently	Moderately	Frequently	Frequently	Frequently	Frequently	Frequently	Frequently	Moderately	Moderately	Moderately	Frequently	Not at all	Moderately	Frequently	Frequently	Rarely	Rarely	Rarely	Moderately	Moderately	Frequently	Frequently	Moderately	Moderately	Certainly True	Not True	Not True	Somewhat True	Not True	Certainly True	Somewhat True	Certainly True	Not True	Certainly True	Certainly True
Female	30	European		University Degree		Single / a solo parent	10	Male	None	5 years or older	Other (please specify):	Explore in Nelson	8 - 9 years	Rarely	Rarely	Frequently	Moderately	Severely	Severely	Severely	Frequently	Not at all	Moderately	Rarely	Frequently	Rarely	Frequently	Frequently	Rarely	Rarely	Rarely	Rarely	Rarely	Moderately	Rarely	Rarely	Rarely	Rarely	Somewhat True	Certainly True	Certainly True	Not True	Certainly True	Somewhat True	Certainly True	Certainly True	Certainly True	Somewhat True	Certainly True
Male	52	European		University Degree		Married	10	Male	1	1.5 - 2 years	Pediatrician		2.5 - 3 years	Frequently	Not at all	Severely	Moderately	Severely	Frequently	Severely	Severely	Severely	Severely	Severely	Severely	Rarely	Frequently	Frequently	Severely	Severely	Frequently	Rarely	Frequently	Rarely	Not at all	Not at all	Rarely	Rarely	Not True	Certainly True	Not True	Not True	Somewhat True	Not True	Certainly True	Somewhat True	Somewhat True	Not True	Certainly True
Female	40	European		Technical College or other professional training		Married	5	Male	1	2 - 2.5 years	Other (please specify):	CDC Waikato Hospital	3 - 3.5 years	Frequently	Frequently	Frequently	Moderately	Severely	Frequently	Frequently	Severely	Frequently	Frequently	Frequently	Frequently	Frequently	Frequently	Frequently	Frequently	Frequently	Moderately	Moderately	Moderately	Rarely	Moderately	Rarely	Frequently	Moderately	Somewhat True	Certainly True	Not True	Somewhat True	Certainly True	Not True	Somewhat True	Not True	Certainly True	Not True	Certainly True
Female	41	European		Technical College or other professional training		Single / a solo parent	11	Male	1	1 to 1.5 years	Pediatrician		3 - 3.5 years	Frequently	Frequently	Moderately	Frequently	Frequently	Frequently	Frequently	Frequently	Frequently	Severely	Frequently	Frequently	Moderately	Moderately	Severely	Moderately	Moderately	Moderately	Rarely	Moderately	Not at all	Moderately	Moderately	Moderately	Moderately	Not True	Somewhat True	Not True	Not True	Certainly True	Somewhat True	Certainly True	Not True	Somewhat True	Not True	Certainly True
Female	56	Maori		Secondary School		Single / a solo parent	25	Male	None	0-6 months	Other (please specify):	Registrar from Neo-Natal Unit seeing my son as Dr 13 years later	10 years or older	Not at all	Not at all	Not at all	Not at all	Not at all	Not at all	Not at all	Not at all	Not at all	Not at all	Not at all	Not at all	Not at all	Not at all	Not at all	Not at all	Not at all	Not at all	Not at all	Not at all	Moderately	Not at all	Not at all	Moderately	Moderately	Certainly True	Not True	Not True	Certainly True	Not True	Certainly True	Certainly True	Somewhat True	Somewhat True	Somewhat True	Not True
Female	46	European		Secondary School		Married	18	Female	1	5 years or older	Psychologist		10 years or older	Rarely	Rarely	Moderately	Moderately	Rarely	Frequently	Frequently	Frequently	Rarely	Moderately	Rarely	Frequently	Rarely	Frequently	Frequently	Frequently	Rarely	Moderately	Rarely	Rarely	Moderately	Rarely	Rarely	Frequently	Rarely	Certainly True	Not True	Not True	Not True	Not True	Not True	Certainly True	Certainly True	Not True	Somewhat True	Not True
Female	52	Other (please specify):	Dutch	Other (please specify):	post grad university	Married	9	Male	1	5 years or older	Other (please specify):	psychiatrist	7 - 8 years	Not at all	Not at all	Moderately	Rarely	Frequently	Frequently	Frequently	Severely	Rarely	Frequently	Not at all	Frequently	Not at all	Moderately	Frequently	Moderately	Frequently	Not at all	Moderately	Rarely	Not at all	Frequently	Not at all	Frequently	Moderately	Somewhat True	Somewhat True	Not True	Not True	Certainly True	Not True	Not True	Not True	Somewhat True	Not True	Somewhat True
Male	65	European		University Degree		Single / a solo parent	26	Male	None	1.5 - 2 years	Pediatrician		6 - 7 years	Not at all	Not at all	Not at all	Not at all	Not at all	Not at all	Frequently	Frequently	Not at all	Moderately	Not at all	Not at all	Not at all	Rarely	Moderately	Not at all	Not at all		Not at all	Not at all	Moderately	Rarely	Moderately	Frequently	Rarely	Certainly True	Not True	Certainly True	Certainly True	Not True	Not True	Certainly True	Certainly True	Not True	Not True	Not True
Female	44	European		University Degree		Married	10	Male	None	1.5 - 2 years	Pediatrician			Rarely	Not at all	Frequently	Severely	Frequently	Moderately	Frequently	Rarely	Not at all	Rarely	Not at all	Not at all	Not at all	Rarely	Rarely	Not at all	Rarely	Moderately	Not at all	Not at all	Not at all	Not at all	Not at all	Moderately	Rarely	Certainly True	Not True	Not True	Certainly True	Not True	Certainly True	Somewhat True	Certainly True	Not True	Certainly True	Somewhat True
Female	40	Other (please specify):	New Zealander	University Degree		Married	14	Female	3	1.5 - 2 years	Pediatrician		4.5 - 5 years	Severely	Not at all	Frequently	Severely	Severely	Severely	Severely	Rarely	Severely	Severely	Frequently	Severely	Rarely	Severely	Severely	Severely	Frequently	Frequently	Moderately	Moderately	Moderately	Moderately	Not at all	Moderately	Frequently	Not True	Certainly True		Not True	Certainly True	Not True	Not True	Certainly True	Certainly True	Not True	Certainly True
Female	63	European		Technical College or other professional training		Single / a solo parent	20	Male	1	4.5 - 5 years	Psychologist		7 - 8 years	Moderately	Frequently	Frequently	Moderately	Moderately	Moderately	Frequently	Severely	Moderately	Frequently	Rarely	Moderately	Rarely	Moderately	Frequently	Rarely	Rarely	Moderately	Moderately	Moderately	Frequently	Moderately	Frequently	Severely	Moderately	Somewhat True	Somewhat True	Not True	Not True	Not True	Not True	Certainly True	Not True	Somewhat True	Not True	Certainly True
Male	57	European		Secondary School		Married	13	Male	None	3 - 3.5 years	Pediatrician		4 - 4.5 years	Rarely	Rarely	Moderately	Rarely	Severely	Moderately	Severely	Frequently	Moderately	Moderately	Rarely	Frequently	Frequently		Severely	Frequently	Frequently	Frequently	Moderately	Frequently	Frequently	Severely	Rarely	Moderately	Moderately	Not True	Certainly True	Not True	Somewhat True	Not True	Not True	Certainly True	Somewhat True	Certainly True	Somewhat True	Somewhat True
Female	65	European		University Degree		Previously divorced	35	Female	None	3 - 3.5 years	Pediatrician		10 years or older	Not at all	Not at all	Frequently	Frequently	Frequently	Frequently	Severely	Frequently	Moderately	Moderately	Rarely	Frequently	Rarely	Frequently	Frequently	Frequently	Frequently	Not at all	Moderately	Frequently	Rarely	Rarely	Moderately	Frequently	Moderately	Somewhat True	Not True	Certainly True	Somewhat True	Certainly True	Certainly True	Somewhat True	Certainly True	Not True	Not True	Not True
Female	58	European		University Degree		Single / a solo parent	19	Male	1	2.5 - 3 years	My Doctor/ General Practitioner (GP)		3.5 - 4 years	Not at all	Not at all	Severely	Moderately	Frequently	Severely	Severely	Moderately	Not at all	Rarely	Not at all	Rarely	Not at all	Not at all	Not at all	Not at all	Rarely	Rarely	Frequently	Frequently	Frequently	Rarely	Moderately	Moderately	Frequently	Certainly True	Not True	Not True	Certainly True	Not True	Somewhat True	Somewhat True	Somewhat True	Not True	Somewhat True	Not True
Female	45	European		Technical College or other professional training		Single / a solo parent	8	Male	None	1 to 1.5 years	Pediatrician		1.5 - 2 years	Moderately	Rarely	Frequently	Frequently	Severely	Frequently	Frequently	Severely	Severely	Severely	Severely	Severely	Rarely	Frequently	Severely	Moderately	Frequently	Rarely	Rarely	Rarely	Not at all	Not at all	Not at all	Rarely	Moderately	Not True	Certainly True	Not True	Not True	Certainly True	Not True	Somewhat True	Somewhat True	Certainly True	Not True	Somewhat True
Male	45	European		Other (please specify):	PhD	Married	5	Male	2	2.5 - 3 years	Pediatrician		3.5 - 4 years	Rarely	Moderately	Moderately	Rarely	Frequently	Rarely	Moderately	Moderately	Frequently	Severely	Severely	Frequently	Severely	Severely	Frequently	Rarely	Frequently	Frequently	Moderately	Moderately	Moderately	Moderately	Frequently	Frequently	Moderately	Not True	Somewhat True	Not True	Not True	Somewhat True	Not True	Certainly True	Somewhat True	Somewhat True	Not True	Somewhat True
Female	39	European		University Degree		Married	7	Male	None	2 - 2.5 years	Pediatrician		2.5 - 3 years	Frequently	Moderately	Frequently	Moderately	Moderately	Moderately	Rarely	Not at all	Severely	Severely	Severely	Severely	Severely	Frequently	Frequently	Frequently	Frequently	Frequently	Moderately	Rarely	Frequently	Rarely	Moderately	Moderately	Rarely	Not True	Certainly True	Not True	Somewhat True	Somewhat True	Not True	Somewhat True	Not True	Certainly True	Not True	Certainly True
Female	50	European		University Degree		Married	11	Female	None	0-6 months	Pediatrician		7 - 8 years	Moderately	Frequently	Severely	Frequently	Severely	Severely	Severely	Severely	Frequently	Severely	Severely	Severely	Frequently	Frequently	Severely	Frequently	Moderately	Rarely	Rarely	Rarely	Rarely	Rarely	Not at all	Rarely	Moderately	Somewhat True	Certainly True	Not True	Somewhat True	Somewhat True	Not True	Somewhat True	Somewhat True	Certainly True	Not True	Somewhat True
Female	51	European		Other (please specify):	Honours degree	Married	13	Male	1	5 years or older	Pediatrician		8 - 9 years	Not at all	Not at all	Severely	Moderately	Severely	Frequently	Severely	Severely	Not at all	Severely	Not at all	Frequently	Not at all	Frequently	Severely	Rarely		Rarely	Rarely	Rarely	Rarely	Severely	Frequently	Rarely	Rarely	Not True	Certainly True	Somewhat True	Not True	Certainly True	Somewhat True	Certainly True	Somewhat True	Certainly True	Certainly True	Certainly True
Female	37	Other (please specify):	South African	Technical College or other professional training		Single / a solo parent	8	Female	1	0-6 months	Pediatrician		5 - 6 years	Moderately	Moderately	Frequently	Frequently	Moderately	Frequently	Frequently	Moderately	Moderately	Moderately	Frequently	Moderately	Rarely	Moderately	Moderately	Moderately	Rarely	Rarely	Frequently	Moderately	Moderately	Rarely	Frequently	Moderately	Moderately	Somewhat True	Certainly True	Not True	Somewhat True	Somewhat True	Certainly True	Not True	Certainly True	Certainly True	Certainly True	Certainly True
Female	60	European		University Degree		Married	28	Male	None	2.5 - 3 years	Psychologist		10 years or older	Frequently	Frequently	Frequently	Frequently	Frequently	Moderately	Frequently	Severely	Moderately	Frequently	Moderately	Frequently	Not at all	Frequently	Severely	Rarely	Rarely	Rarely	Rarely	Rarely	Rarely	Rarely	Rarely	Moderately	Rarely	Not True	Somewhat True	Certainly True	Not True	Somewhat True	Not True	Certainly True	Certainly True	Somewhat True	Not True	Somewhat True
Female	48	European		University Degree		Single / a solo parent	14	Male	None	0-6 months	Psychologist		10 years or older	Not at all	Frequently	Severely	Severely	Severely	Severely		Severely	Not at all	Rarely	Rarely	Moderately	Moderately	Moderately	Frequently	Rarely	Frequently	Frequently	Rarely	Moderately	Rarely	Rarely	Rarely	Moderately	Moderately	Somewhat True	Certainly True	Somewhat True	Somewhat True	Somewhat True	Not True	Certainly True	Certainly True	Certainly True	Not True	Certainly True
Female	39	European		Secondary School		Single / a solo parent,Previously divorced,In a relationship but living independently	12	Female	3	5 years or older	Psychologist		7 - 8 years	Rarely	Rarely	Frequently	Moderately	Moderately	Frequently	Rarely	Frequently	Rarely	Frequently	Not at all	Moderately	Rarely	Frequently	Severely	Rarely	Moderately	Moderately	Moderately	Moderately	Severely	Frequently	Severely	Moderately	Frequently	Somewhat True	Not True	Somewhat True	Somewhat True	Somewhat True	Not True	Somewhat True	Certainly True	Not True	Not True	Somewhat True
Female	44	Maori		Technical College or other professional training		Not married but living together/de facto relationship	5	Male	1	1.5 - 2 years	Pediatrician		3 - 3.5 years	Frequently	Rarely	Moderately	Severely	Frequently	Severely	Moderately	Frequently	Severely	Frequently	Moderately	Moderately	Frequently	Rarely	Moderately	Moderately	Severely	Frequently	Moderately	Frequently	Frequently	Frequently	Severely	Moderately	Rarely	Certainly True	Certainly True	Certainly True	Somewhat True	Somewhat True	Certainly True	Somewhat True	Not True	Certainly True	Certainly True	Certainly True
Female	70+	European		Secondary School		Single / a solo parent	22	Male	None	2 - 2.5 years	Pediatrician		2.5 - 3 years	Severely	Not at all	Severely	Severely	Severely	Severely	Severely	Severely	Severely	Severely	Severely	Severely	Not at all	Frequently	Severely	Not at all	Severely	Severely	Rarely	Not at all	Rarely	Not at all	Not at all	Not at all	Not at all	Not True	Not True	Not True	Not True	Certainly True	Not True	Certainly True	Not True	Not True	Not True	Not True
Female	50	Asian		University Degree		Married	18	Male	None	2 - 2.5 years	Pediatrician		2 - 2.5 years	Moderately	Rarely	Frequently	Moderately	Severely	Severely	Severely	Severely	Severely	Severely	Severely	Severely	Frequently	Frequently	Severely	Severely	Frequently	Frequently	Rarely	Frequently	Rarely	Rarely	Rarely	Moderately	Not at all	Not True	Somewhat True	Not True	Not True	Not True	Not True	Certainly True	Somewhat True	Somewhat True	Not True	Somewhat True
Female	39	European		University Degree		Married	12	Male	2	1.5 - 2 years	Pediatrician		2 - 2.5 years	Rarely	Rarely	Frequently	Not at all	Moderately	Severely	Severely	Frequently	Rarely	Moderately	Rarely	Moderately	Not at all	Rarely	Frequently	Not at all	Frequently	Rarely	Frequently	Frequently	Severely	Frequently	Rarely	Moderately	Moderately	Somewhat True	Certainly True	Certainly True	Not True	Not True	Not True	Somewhat True	Somewhat True	Certainly True	Not True	Certainly True
Female	70+	European		University Degree		Single / a solo parent	11	Male	None	3.5 - 4 years	Other (please specify):	Specialist WDHB	5 - 6 years	Frequently	Moderately	Frequently	Frequently	Moderately	Frequently	Frequently	Frequently	Not at all	Frequently	Rarely	Severely	Not at all	Rarely	Frequently	Frequently	Rarely	Rarely	Frequently	Frequently	Moderately	Frequently	Frequently	Moderately	Rarely	Not True	Not True	Not True	Somewhat True	Not True	Not True	Somewhat True	Not True	Not True	Not True	Not True
Female	50	European		Other (please specify):	Post graduate degree	Married	17	Male	3	1.5 - 2 years	Pediatrician		2 - 2.5 years	Frequently	Rarely	Frequently	Severely	Severely	Severely	Severely	Frequently	Severely	Severely	Severely	Severely	Severely	Severely	Severely	Frequently	Severely	Severely	Frequently	Frequently	Rarely	Frequently	Moderately	Rarely	Moderately	Not True	Certainly True	Not True	Not True	Certainly True	Somewhat True	Somewhat True	Somewhat True	Certainly True	Somewhat True	Certainly True
Female	56	European		Technical College or other professional training		Married	15	Male	None	6-12 months	Pediatrician		2 - 2.5 years	Frequently	Moderately	Moderately	Moderately	Severely	Severely	Frequently	Moderately	Frequently	Severely	Moderately	Frequently	Not at all	Moderately	Frequently	Frequently	Not at all	Not at all	Frequently	Moderately	Not at all	Not at all	Not at all	Rarely	Rarely	Not True	Not True	Not True	Not True	Not True	Not True	Certainly True	Somewhat True	Not True	Not True	Not True
Female	49	European		Technical College or other professional training		Married	14	Male	None	2 - 2.5 years	Psychologist		5 - 6 years	Rarely	Moderately	Frequently	Moderately	Frequently	Moderately	Severely	Frequently	Not at all	Rarely	Not at all	Rarely	Not at all	Rarely	Moderately	Moderately	Not at all	Not at all	Not at all	Not at all	Not at all	Rarely	Rarely	Rarely	Rarely	Somewhat True	Not True	Not True	Somewhat True	Somewhat True	Not True	Certainly True	Not True	Not True	Not True	Somewhat True
Female		European		Technical College or other professional training		Married		Male		5 years or older	Psychologist		10 years or older	Not at all	Not at all	Frequently	Moderately	Not at all	Moderately	Severely	Moderately	Not at all	Moderately	Not at all	Rarely	Not at all	Rarely	Moderately	Not at all	Not at all	Frequently	Moderately	Rarely	Frequently	Frequently	Moderately	Frequently	Rarely	Certainly True	Somewhat True	Certainly True	Not True	Not True	Somewhat True	Certainly True	Somewhat True	Certainly True	Certainly True	Not True
Female	32	Pasifika		University Degree		Single / a solo parent	7	Female	None	2.5 - 3 years	Pediatrician		4.5 - 5 years	Frequently	Moderately	Frequently	Frequently	Severely	Severely	Severely	Moderately	Rarely	Frequently	Not at all	Moderately	Rarely	Moderately	Frequently	Rarely	Frequently	Frequently	Rarely	Rarely	Rarely	Frequently	Moderately	Rarely	Moderately	Somewhat True	Certainly True	Certainly True	Not True	Certainly True	Somewhat True	Certainly True	Certainly True	Certainly True	Somewhat True	Certainly True
Female	41	European		University Degree		Single / a solo parent	15	Male	1	1.5 - 2 years	Pediatrician		3 - 3.5 years	Moderately	Rarely	Frequently	Frequently	Rarely	Rarely	Severely	Moderately	Moderately	Moderately	Rarely	Rarely	Rarely	Rarely	Rarely	Rarely	Moderately	Rarely	Rarely	Rarely	Rarely	Moderately	Rarely	Rarely	Frequently	Somewhat True	Somewhat True	Not True	Somewhat True	Not True	Somewhat True	Somewhat True	Somewhat True	Somewhat True	Somewhat True	Somewhat True
Female	46	European		University Degree		Married	11	Male	None	2.5 - 3 years	Psychologist		6 - 7 years	Rarely	Rarely	Moderately	Rarely	Frequently	Moderately	Frequently	Frequently	Not at all	Not at all	Not at all	Rarely	Not at all	Rarely	Rarely	Moderately	Rarely	Moderately	Not at all	Not at all	Not at all	Not at all	Not at all	Not at all	Not at all	Somewhat True	Certainly True	Somewhat True	Somewhat True	Certainly True	Somewhat True	Certainly True	Somewhat True	Somewhat True	Somewhat True	Certainly True
Female	55	European		University Degree		Not married but living together/de facto relationship	22	Male	None	3.5 - 4 years	Psychologist		6 - 7 years	Not at all	Not at all	Moderately	Moderately	Moderately	Frequently	Moderately	Frequently	Not at all	Rarely	Not at all	Rarely	Not at all	Moderately	Moderately	Rarely	Not at all	Rarely	Not at all	Not at all	Not at all	Not at all	Not at all	Not at all	Not at all	Somewhat True	Not True	Certainly True	Somewhat True	Somewhat True	Somewhat True	Certainly True	Somewhat True	Not True	Somewhat True	Somewhat True
Female	44	European		Technical College or other professional training		Married	10	Male	1	1.5 - 2 years	Pediatrician		2 - 2.5 years	Not at all	Not at all	Frequently	Severely	Frequently	Frequently	Frequently	Moderately	Frequently	Frequently	Moderately	Severely	Rarely	Moderately	Severely	Frequently	Moderately	Severely	Moderately	Moderately	Rarely	Rarely	Rarely	Moderately	Moderately	Not True	Certainly True	Somewhat True	Not True	Somewhat True	Not True	Somewhat True	Certainly True	Certainly True	Not True	Somewhat True
Female	37	Other (please specify):	Fijian Indian	University Degree		Married	4	Male	None	1 to 1.5 years	Other (please specify):	Private Pediatrician	1 - 1.5 years	Rarely	Not at all	Rarely	Rarely	Frequently	Moderately	Frequently	Rarely	Severely	Severely	Severely	Severely	Not at all	Rarely	Severely	Rarely	Rarely	Moderately	Rarely	Not at all	Rarely	Rarely	Not at all	Moderately	Rarely	Not True	Certainly True	Not True	Not True	Somewhat True	Not True	Certainly True	Somewhat True	Somewhat True	Not True	Not True
Female	33	European		University Degree		Married	9	Female		1.5 - 2 years	Psychologist		4.5 - 5 years	Moderately	Frequently	Frequently	Rarely	Frequently	Severely	Severely	Severely	Rarely	Moderately	Rarely	Frequently	Rarely	Frequently	Frequently	Moderately	Moderately	Moderately	Moderately	Rarely	Rarely	Moderately	Not at all	Rarely	Moderately	Not True	Somewhat True	Certainly True	Somewhat True	Somewhat True	Not True	Certainly True	Certainly True	Somewhat True	Not True	Somewhat True
Male	39	European		Technical College or other professional training		Single / a solo parent	14	Male	None	3.5 - 4 years	Pediatrician		3.5 - 4 years	Not at all	Moderately	Moderately	Frequently	Severely	Moderately	Severely	Moderately	Severely	Severely	Severely	Frequently	Frequently	Frequently	Severely	Severely	Severely	Frequently	Frequently	Moderately	Severely	Frequently	Severely	Frequently	Severely	Somewhat True	Certainly True	Not True	Somewhat True	Certainly True	Somewhat True	Certainly True	Certainly True	Certainly True	Somewhat True	Somewhat True
Female	37	Middle Eastern/Latin American/African		Technical College or other professional training		Married	6	Male	2	1.5 - 2 years	Psychologist		3 - 3.5 years	Frequently	Not at all	Rarely	Not at all	Not at all	Rarely	Moderately	Not at all	Not at all	Moderately	Not at all	Moderately	Not at all	Frequently	Moderately	Not at all	Not at all	Not at all	Not at all	Not at all	Not at all	Not at all	Not at all	Not at all	Not at all	Certainly True	Somewhat True	Not True	Not True	Somewhat True	Certainly True	Somewhat True	Not True	Somewhat True	Certainly True	Not True
Female	55	European		Technical College or other professional training		Married	24	Male	None	0-6 months	Other (please specify):	speech therapist	2.5 - 3 years	Not at all	Not at all	Severely	Not at all	Frequently	Severely	Frequently	Frequently	Frequently	Severely	Severely	Severely	Frequently	Frequently	Severely	Frequently	Moderately	Not at all	Moderately	Rarely	Rarely	Moderately	Not at all	Rarely	Rarely	Not True	Somewhat True	Not True	Somewhat True	Not True	Not True	Certainly True	Certainly True	Somewhat True	Not True	Somewhat True
Female	46	European		University Degree		Not married but living together/de facto relationship	11	Female	2	2 - 2.5 years	Pediatrician		8 - 9 years	Not at all	Not at all	Frequently	Not at all	Not at all	Not at all	Not at all	Moderately	Not at all	Not at all	Not at all	Not at all	Not at all	Not at all	Rarely	Not at all	Not at all	Not at all	Not at all	Not at all	Not at all	Not at all	Not at all	Not at all	Not at all	Certainly True	Somewhat True	Somewhat True	Somewhat True	Somewhat True	Somewhat True	Not True	Certainly True	Somewhat True	Somewhat True	Not True
Female	63	European		University Degree		Married	23	Male	None	0-6 months	Pediatrician		3 - 3.5 years	Not at all	Not at all	Frequently	Frequently	Frequently	Severely	Severely	Severely	Severely	Severely	Severely	Severely	Not at all	Frequently	Severely	Not at all	Frequently	Severely	Rarely	Rarely	Moderately	Rarely	Not at all	Rarely	Moderately	Not True	Somewhat True	Not True	Not True	Somewhat True	Not True	Certainly True	Not True	Somewhat True	Not True	Not True
Female	46	European		University Degree		Married	11	Male	1	2.5 - 3 years	Pediatrician		3 - 3.5 years	Not at all	Not at all	Frequently	Moderately	Severely	Rarely	Severely	Frequently	Severely	Severely	Severely	Severely	Frequently	Severely	Severely	Severely	Rarely	Rarely	Frequently	Frequently	Frequently	Frequently	Not at all	Frequently	Moderately	Not True	Certainly True	Not True	Somewhat True	Certainly True	Not True	Somewhat True	Somewhat True	Certainly True	Not True	Certainly True
Male	51	European		University Degree		Married	21	Male	None	1.5 - 2 years	Pediatrician		4.5 - 5 years	Frequently	Not at all	Moderately	Frequently	Severely	Frequently	Severely	Frequently	Not at all	Moderately	Frequently	Moderately	Not at all	Moderately	Frequently	Not at all	Moderately	Rarely	Moderately	Rarely	Frequently	Moderately	Rarely	Moderately	Frequently		Somewhat True	Not True	Not True	Somewhat True	Somewhat True	Somewhat True	Somewhat True	Somewhat True	Somewhat True	Somewhat True
Male	43	European		University Degree		Married	11	Male	1	5 years or older	Psychologist		7 - 8 years	Not at all	Rarely	Frequently	Moderately	Frequently	Frequently	Moderately	Frequently	Rarely	Rarely	Not at all	Rarely	Not at all	Rarely	Moderately	Moderately	Rarely	Not at all	Moderately	Rarely	Frequently	Frequently	Frequently	Rarely	Moderately	Somewhat True	Not True	Not True	Somewhat True	Certainly True	Somewhat True	Somewhat True	Somewhat True	Not True	Somewhat True	Somewhat True
Female	27	European		Technical College or other professional training		Single / a solo parent	8	Male	None	5 years or older	Pediatrician		6 - 7 years	Moderately	Severely	Severely	Severely	Severely	Severely	Severely	Severely	Moderately	Severely	Moderately	Severely	Rarely	Frequently	Severely	Severely	Severely	Moderately	Moderately	Moderately	Rarely	Frequently	Not at all	Not at all	Rarely	Not True	Certainly True	Somewhat True	Not True	Certainly True	Not True	Somewhat True	Certainly True	Certainly True	Not True	Certainly True
Female	66	European		Technical College or other professional training		Single / a solo parent	22	Male	None	1.5 - 2 years	Psychologist		4.5 - 5 years	Moderately	Rarely	Frequently	Frequently	Moderately	Rarely	Frequently	Moderately	Moderately	Frequently	Moderately	Moderately	Not at all	Moderately	Frequently	Rarely	Not at all	Not at all	Moderately	Moderately	Rarely	Rarely	Rarely	Moderately	Moderately	Not True	Not True	Not True	Not True	Not True	Not True	Certainly True	Not True	Not True	Somewhat True	Not True
Female	37	European		Technical College or other professional training		Married	7	Male	1	2 - 2.5 years	Pediatrician		2 - 2.5 years	Severely	Not at all	Severely	Frequently	Severely	Frequently	Severely	Moderately	Severely	Severely	Moderately	Severely	Not at all	Moderately	Moderately	Severely	Severely	Moderately	Frequently	Frequently	Severely	Severely	Severely	Moderately	Rarely	Not True	Certainly True	Not True	Not True	Not True	Not True	Somewhat True	Not True	Certainly True	Not True	Certainly True
Female	42	European		University Degree		Married	12	Male	3	2 - 2.5 years	Psychologist		4 - 4.5 years	Frequently	Frequently	Moderately	Frequently	Frequently	Moderately	Frequently	Rarely	Frequently	Frequently	Frequently	Frequently	Not at all	Moderately	Frequently	Frequently	Rarely	Rarely	Rarely	Rarely	Rarely	Rarely	Rarely	Rarely	Rarely	Somewhat True	Certainly True	Not True	Not True	Not True	Somewhat True	Certainly True	Somewhat True	Somewhat True	Not True	Somewhat True
Female	38	European		Secondary School		Single / a solo parent	10	Male	None	6-12 months	My Doctor/ General Practitioner (GP)		1 - 1.5 years	Frequently	Severely	Severely	Severely	Severely	Severely	Severely	Severely	Severely	Severely	Severely	Severely	Not at all	Severely	Severely	Severely	Severely	Severely	Rarely	Rarely	Rarely	Severely	Rarely	Not at all	Not at all	Not True	Certainly True	Not True	Not True	Certainly True	Somewhat True	Certainly True	Not True	Certainly True	Somewhat True	Certainly True
Female	41	European		Secondary School		Married	5	Female	2	1 to 1.5 years	Pediatrician		3 - 3.5 years	Not at all	Moderately	Not at all	Rarely	Rarely	Not at all	Rarely	Not at all	Moderately	Moderately	Rarely	Rarely	Not at all	Not at all	Rarely	Moderately	Not at all	Not at all	Not at all	Not at all	Not at all	Not at all	Not at all	Not at all	Not at all	Certainly True	Not True	Not True	Certainly True	Not True	Somewhat True	Not True	Not True	Somewhat True	Somewhat True	Not True
Female	48	European		Technical College or other professional training		Married	17	Male	None	4.5 - 5 years	Pediatrician		4.5 - 5 years	Not at all	Not at all	Frequently	Not at all	Not at all	Rarely	Frequently	Moderately	Not at all	Moderately	Not at all	Moderately	Not at all	Not at all	Not at all	Not at all	Not at all	Not at all	Frequently	Frequently	Moderately	Moderately	Moderately	Frequently	Moderately	Certainly True	Not True	Not True	Certainly True	Not True	Somewhat True	Certainly True	Somewhat True	Not True	Somewhat True	Not True
Female	47	Asian		University Degree		Married	15	Male	2	3.5 - 4 years	Pediatrician			Severely	Severely	Frequently	Frequently	Severely	Frequently	Severely	Frequently	Frequently	Frequently	Moderately	Moderately	Moderately	Frequently	Severely	Severely	Severely	Severely	Severely	Severely	Severely	Severely	Frequently	Severely	Severely	Somewhat True	Certainly True	Not True	Not True	Somewhat True	Not True	Certainly True	Somewhat True	Somewhat True	Not True	Somewhat True
Female	48	European		Other (please specify):	Diploma	Married	12	Female	1	3 - 3.5 years	Psychologist		3.5 - 4 years	Not at all	Not at all	Severely	Frequently	Moderately	Moderately	Frequently	Moderately	Not at all	Rarely	Not at all	Frequently	Not at all	Moderately	Frequently	Moderately	Rarely	Not at all	Frequently	Frequently	Frequently	Frequently	Moderately	Severely	Moderately	Somewhat True	Somewhat True	Somewhat True	Somewhat True	Somewhat True	Somewhat True	Certainly True	Somewhat True	Somewhat True	Somewhat True	Somewhat True
Male	55	European		Technical College or other professional training		Not married but living together/de facto relationship	16	Male	1	3 - 3.5 years	Pediatrician		3 - 3.5 years	Rarely	Moderately	Frequently	Moderately	Frequently	Moderately	Frequently	Moderately	Moderately	Frequently	Frequently	Severely	Not at all	Moderately	Frequently	Frequently	Rarely	Rarely	Rarely	Rarely	Rarely	Rarely	Rarely	Moderately	Rarely	Somewhat True	Not True	Not True	Somewhat True	Not True	Somewhat True	Somewhat True	Certainly True	Not True	Not True	Not True
Female	47	Other (please specify):	New Zealander	Other (please specify):	Post Graduate Diploma	Married	13	Female	1	5 years or older	Psychologist		6 - 7 years	Frequently	Moderately	Frequently	Severely	Severely	Frequently	Severely	Severely	Frequently	Severely	Rarely	Moderately	Rarely	Severely	Severely	Severely	Moderately	Moderately	Rarely	Rarely	Rarely	Frequently	Moderately	Rarely	Frequently	Not True	Somewhat True	Not True	Somewhat True	Certainly True	Somewhat True	Certainly True	Not True	Somewhat True	Somewhat True	Not True
Female	35	European		Technical College or other professional training		Married	5	Male	1	2 - 2.5 years	Pediatrician		4.5 - 5 years	Moderately	Rarely	Frequently	Rarely	Frequently	Frequently	Frequently	Moderately	Severely	Frequently	Severely	Frequently	Frequently	Moderately	Frequently	Moderately	Frequently	Frequently	Moderately	Moderately	Rarely	Moderately	Moderately	Moderately	Frequently	Somewhat True	Certainly True	Not True	Somewhat True	Somewhat True	Somewhat True	Somewhat True	Not True	Certainly True	Somewhat True	Certainly True
Female	47	European		Technical College or other professional training		Married	8	Male	2	2.5 - 3 years	Psychologist		6 - 7 years	Rarely	Rarely	Moderately	Moderately	Frequently	Rarely	Frequently	Moderately	Moderately	Frequently	Frequently	Frequently	Not at all	Frequently	Severely	Frequently	Frequently	Frequently	Moderately	Moderately	Moderately	Frequently	Not at all	Moderately	Moderately	Not True	Somewhat True	Not True	Somewhat True	Certainly True	Not True	Somewhat True	Not True	Somewhat True	Not True	Somewhat True
Female	53	European		University Degree		Not married but living together/de facto relationship	11	Male	1	2.5 - 3 years	Psychologist		6 - 7 years	Not at all	Not at all	Severely	Moderately	Frequently	Rarely	Frequently	Frequently	Rarely	Moderately	Not at all	Moderately	Not at all	Moderately	Moderately	Frequently	Rarely	Moderately	Not at all	Not at all	Not at all	Moderately	Frequently	Moderately	Frequently	Certainly True	Certainly True	Certainly True	Somewhat True	Somewhat True	Certainly True	Somewhat True	Somewhat True	Certainly True	Certainly True	Somewhat True
Female	56	Other (please specify):	Welsh	University Degree		Single / a solo parent	15	Male	1	2 - 2.5 years	Pediatrician		3 - 3.5 years	Moderately	Frequently	Frequently	Frequently	Frequently	Frequently	Severely	Moderately	Severely	Frequently	Moderately	Frequently	Frequently	Moderately	Severely	Frequently	Rarely	Rarely	Rarely	Rarely	Rarely	Rarely	Rarely	Rarely	Moderately	Somewhat True	Certainly True	Not True	Somewhat True	Not True	Not True	Certainly True	Somewhat True	Somewhat True	Somewhat True	Certainly True
Female	45	Other (please specify):	Halfcaste maori/pakeha	University Degree		Single / a solo parent	10	Male	1	0-6 months	Psychologist		6 - 7 years	Frequently	Frequently	Frequently	Frequently	Rarely	Moderately	Frequently	Frequently	Rarely	Severely	Not at all	Frequently	Not at all	Frequently	Severely	Not at all	Frequently	Frequently	Rarely	Frequently	Frequently	Moderately	Moderately	Moderately	Moderately	Certainly True	Certainly True	Somewhat True	Not True	Certainly True	Somewhat True	Certainly True	Certainly True	Certainly True	Certainly True	Not True
	31	European		Secondary School		Single / a solo parent	9	Female	1	1.5 - 2 years	Pediatrician		2 - 2.5 years	Moderately	Frequently	Frequently	Severely	Frequently	Frequently	Frequently	Frequently	Rarely	Moderately	Moderately	Frequently	Moderately	Frequently	Frequently	Frequently	Frequently	Moderately	Frequently	Moderately	Moderately	Moderately	Frequently	Rarely	Moderately	Somewhat True	Somewhat True	Certainly True	Somewhat True	Certainly True	Somewhat True	Certainly True	Certainly True	Somewhat True	Somewhat True	Somewhat True
Female	39	Asian		University Degree		Married	6	Male	2	1.5 - 2 years	My Doctor/ General Practitioner (GP)		1.5 - 2 years	Frequently	Frequently	Moderately	Rarely	Moderately	Frequently	Severely	Moderately	Moderately	Rarely	Rarely	Frequently	Frequently	Not at all	Frequently	Frequently	Frequently	Moderately	Moderately	Moderately	Rarely	Moderately	Rarely	Rarely	Moderately	Somewhat True	Somewhat True		Not True	Somewhat True	Not True	Certainly True	Somewhat True	Somewhat True	Somewhat True	Certainly True
Female	54	European		University Degree		Married	11	Female	1	3.5 - 4 years	Other (please specify):	Psychiatrist	6 - 7 years	Not at all	Rarely	Moderately	Rarely	Moderately	Frequently	Moderately	Severely	Not at all	Not at all	Not at all	Rarely	Not at all	Frequently	Frequently	Not at all	Not at all	Not at all	Moderately	Frequently	Frequently	Rarely	Moderately	Moderately	Moderately	Somewhat True	Somewhat True	Somewhat True	Somewhat True	Certainly True	Somewhat True	Somewhat True	Certainly True	Somewhat True	Somewhat True	Somewhat True
Female	37	European		University Degree		Married	13	Male	1	6-12 months	Psychologist		5 - 6 years	Rarely	Frequently	Severely	Severely	Severely	Severely	Severely	Severely	Rarely	Frequently	Not at all	Rarely	Not at all	Frequently	Frequently	Frequently	Moderately	Rarely	Frequently	Frequently	Moderately	Rarely	Frequently	Rarely	Rarely	Not True	Somewhat True	Somewhat True	Somewhat True	Certainly True	Not True	Certainly True	Certainly True	Somewhat True	Not True	Certainly True
Female	39	European		Technical College or other professional training		Previously divorced	8	Male	4 or more	1 to 1.5 years	Pediatrician		2 - 2.5 years	Moderately	Moderately	Severely	Frequently	Frequently	Severely	Frequently	Severely	Severely	Severely	Severely	Frequently	Rarely	Severely	Severely	Severely	Rarely	Severely	Severely	Severely	Frequently	Severely	Severely	Severely	Severely	Not True	Certainly True	Not True	Not True	Certainly True	Not True	Somewhat True	Not True	Certainly True	Not True	Somewhat True
Female	44	Other (please specify):	Filipino	University Degree		Married	15	Male	1	2 - 2.5 years	Psychologist		3 - 3.5 years	Moderately	Rarely	Moderately	Rarely	Moderately	Rarely	Moderately	Moderately	Rarely	Frequently	Frequently	Frequently	Moderately	Moderately	Frequently	Frequently	Moderately	Moderately	Rarely	Moderately	Moderately	Rarely	Rarely	Moderately	Moderately	Somewhat True	Not True	Not True	Somewhat True	Certainly True	Not True	Somewhat True	Somewhat True	Not True	Not True	Somewhat True
Female	46	European		Technical College or other professional training		Not married but living together/de facto relationship	10	Male	4 or more	6-12 months	Pediatrician		6 - 7 years	Frequently	Severely	Severely	Frequently	Severely	Severely	Severely	Moderately	Severely	Frequently	Severely	Moderately	Frequently	Frequently	Frequently	Moderately	Severely	Rarely	Rarely	Rarely	Rarely	Moderately	Moderately	Rarely	Moderately	Not True	Certainly True	Not True	Not True	Certainly True	Not True	Somewhat True	Certainly True	Certainly True	Not True	Certainly True
Female	45	Other (please specify):	Filipino	Other (please specify):	Master’s degree	Married	12	Female	2	2.5 - 3 years	Pediatrician		2.5 - 3 years	Frequently	Frequently	Frequently	Frequently	Frequently	Frequently	Frequently	Rarely	Severely	Frequently	Severely	Frequently	Severely	Moderately	Moderately	Moderately	Moderately	Severely	Moderately	Moderately	Moderately	Frequently	Not at all	Severely	Frequently	Not True	Somewhat True	Not True	Not True	Somewhat True	Not True	Somewhat True	Certainly True	Somewhat True	Not True	Certainly True
Female	58	European		Technical College or other professional training		Married	34	Male	None	1.5 - 2 years	Pediatrician		10 years or older	Rarely	Not at all	Moderately	Moderately	Moderately	Rarely	Rarely	Rarely	Rarely	Moderately	Rarely	Rarely	Not at all	Moderately	Moderately	Not at all	Rarely	Rarely	Moderately	Rarely	Frequently	Rarely	Moderately	Frequently	Moderately	Certainly True	Not True	Not True	Somewhat True	Not True	Somewhat True	Somewhat True	Somewhat True	Not True	Certainly True	Not True
Female	70+	European		Secondary School		Single / a solo parent,Married	25	Male	None	1 to 1.5 years	Pediatrician		2.5 - 3 years	Frequently	Frequently	Severely	Frequently	Frequently	Frequently	Frequently	Frequently	Moderately	Frequently	Moderately	Moderately	Rarely	Moderately	Frequently	Moderately	Moderately	Rarely	Rarely	Moderately	Rarely	Moderately	Rarely	Rarely	Moderately	Somewhat True	Somewhat True	Somewhat True	Somewhat True	Certainly True	Somewhat True	Somewhat True	Somewhat True	Somewhat True	Somewhat True	Somewhat True
Female	54	Maori		Secondary School		Married	19	Male	1	2.5 - 3 years	Pediatrician		3 - 3.5 years	Severely	Not at all	Not at all	Not at all	Severely	Moderately	Severely	Frequently	Frequently	Frequently	Not at all	Moderately	Not at all	Frequently	Severely	Not at all	Not at all	Not at all	Not at all	Rarely	Severely	Not at all	Not at all	Not at all	Not at all	Not True	Certainly True	Somewhat True	Not True	Certainly True	Not True	Certainly True	Not True	Certainly True	Not True	Not True
Female	41	European		University Degree		Married	12	Female	1	5 years or older	Other (please specify):	Child Psychiatrist	10 years or older	Not at all	Moderately	Frequently	Rarely	Moderately	Moderately	Moderately	Frequently	Not at all	Moderately	Not at all	Frequently	Not at all	Moderately	Severely	Frequently	Moderately	Moderately	Rarely	Frequently	Rarely	Rarely	Rarely	Rarely	Rarely	Somewhat True	Certainly True	Certainly True	Somewhat True	Certainly True	Somewhat True	Somewhat True	Certainly True	Certainly True	Somewhat True	Certainly True
Female	56	Maori		Technical College or other professional training		Single / a solo parent	15	Male	1	2 - 2.5 years	Psychologist		10 years or older	Moderately	Frequently	Frequently	Moderately	Frequently	Frequently	Frequently	Frequently	Moderately	Frequently	Frequently	Frequently	Moderately	Moderately	Severely	Frequently	Frequently	Frequently	Moderately	Frequently	Frequently	Moderately	Moderately	Moderately	Moderately	Somewhat True	Somewhat True	Not True	Somewhat True	Certainly True	Somewhat True	Certainly True	Certainly True	Somewhat True	Somewhat True	Somewhat True
Female	45	European				Married	19	Female	1	4 - 4.5 years	Psychologist		10 years or older	Not at all	Moderately	Frequently	Rarely	Frequently	Severely	Frequently	Frequently	Moderately	Frequently	Moderately	Moderately	Not at all	Frequently	Frequently	Moderately	Rarely	Moderately	Rarely	Rarely	Not at all	Moderately	Rarely	Not at all	Frequently	Somewhat True	Somewhat True	Not True	Somewhat True	Somewhat True	Not True	Somewhat True	Not True	Somewhat True	Not True	Somewhat True
Female	48	European		Secondary School		Single / a solo parent	11	Male	None	2.5 - 3 years	Pediatrician		3.5 - 4 years	Moderately	Not at all	Rarely	Frequently	Severely	Rarely	Severely	Rarely	Not at all	Moderately	Not at all	Moderately	Not at all	Moderately	Severely	Moderately	Rarely	Rarely	Not at all	Rarely	Severely	Frequently	Frequently	Moderately	Moderately	Somewhat True	Certainly True	Not True	Certainly True	Somewhat True	Not True	Certainly True	Not True	Certainly True	Not True	Certainly True
Female	63	European		University Degree		Married	30	Male	None	1.5 - 2 years	My Doctor/ General Practitioner (GP)		10 years or older	Frequently	Rarely	Frequently	Severely	Frequently	Severely	Severely	Frequently	Not at all	Frequently	Not at all	Frequently	Not at all	Frequently	Severely	Rarely	Moderately	Frequently	Moderately	Not at all	Frequently	Not at all	Moderately	Not at all	Frequently	Somewhat True	Certainly True	Certainly True	Certainly True	Certainly True	Certainly True	Certainly True	Certainly True	Certainly True	Certainly True	Certainly True
Female	41	European		University Degree		Married	4	Male	1	1.5 - 2 years	Pediatrician		3 - 3.5 years	Frequently	Moderately	Frequently	Frequently	Frequently	Frequently	Frequently	Frequently	Severely	Severely	Severely	Severely	Frequently	Frequently	Frequently	Frequently	Frequently	Moderately	Frequently	Frequently	Moderately	Moderately	Not at all	Rarely	Moderately	Not True	Somewhat True	Not True	Not True	Certainly True	Not True	Certainly True	Somewhat True	Certainly True	Not True	Certainly True
Female	51	European		University Degree		Married	13	Male	1	6-12 months	Psychologist		7 - 8 years	Not at all	Not at all	Frequently	Not at all	Frequently	Moderately	Severely	Frequently	Not at all	Rarely	Not at all	Moderately	Frequently	Moderately	Moderately	Rarely	Not at all	Not at all	Moderately	Moderately	Rarely	Frequently	Moderately	Frequently	Frequently	Somewhat True	Certainly True	Not True	Certainly True	Certainly True	Somewhat True	Somewhat True	Certainly True	Certainly True	Somewhat True	Certainly True
Male	37	European		University Degree		Married	5	Male	2	3.5 - 4 years	Other (please specify):	Child development assessment team at ccdhb	4 - 4.5 years	Moderately	Not at all	Moderately	Not at all	Rarely	Not at all	Moderately	Moderately	Rarely	Moderately	Rarely	Frequently	Not at all	Rarely	Frequently	Rarely	Rarely	Not at all	Rarely	Moderately	Frequently	Frequently	Not at all	Rarely	Moderately	Somewhat True	Somewhat True	Not True	Somewhat True	Not True	Somewhat True	Somewhat True	Not True	Somewhat True	Somewhat True	Somewhat True
Female	57	European		Secondary School		Married	29	Male	1	6-12 months	Pediatrician		4.5 - 5 years	Moderately	Frequently	Frequently	Frequently	Frequently	Moderately	Frequently	Rarely	Severely	Severely	Not at all	Severely	Severely	Frequently	Frequently	Not at all	Moderately	Moderately	Rarely	Severely	Rarely	Rarely	Moderately	Rarely	Rarely	Somewhat True	Somewhat True	Not True	Somewhat True	Not True	Somewhat True	Certainly True	Somewhat True	Not True	Certainly True	Not True
Female	70+	European		University Degree		Single / a solo parent	32	Female	None	0-6 months	Pediatrician		3.5 - 4 years	Moderately	Frequently	Severely	Moderately	Severely	Frequently	Frequently	Severely	Rarely	Moderately	Moderately	Moderately	Not at all	Frequently	Moderately	Frequently	Rarely	Not at all	Rarely	Not at all	Rarely	Rarely	Rarely	Moderately	Rarely	Not True	Certainly True	Certainly True	Not True	Certainly True	Not True	Certainly True	Somewhat True	Certainly True	Not True	Somewhat True
Female	54	Maori		University Degree		Married	18	Male	4 or more	2.5 - 3 years	Pediatrician		2.5 - 3 years	Moderately	Frequently	Severely	Frequently	Severely	Moderately	Severely	Severely	Severely	Severely	Severely	Severely	Severely	Severely	Severely	Severely	Severely	Severely	Rarely	Rarely	Rarely	Rarely	Not at all	Rarely	Rarely	Not True	Somewhat True	Somewhat True	Not True	Not True	Not True	Certainly True	Not True	Not True	Not True	Somewhat True
Female	32	European		University Degree		Not married but living together/de facto relationship	10	Male	3	2.5 - 3 years	Pediatrician		4.5 - 5 years	Not at all	Rarely	Frequently	Frequently	Severely	Severely	Frequently	Severely	Frequently	Moderately	Rarely	Moderately	Moderately	Frequently	Frequently	Frequently	Frequently	Frequently	Rarely	Moderately	Frequently	Moderately	Moderately	Moderately	Moderately	Not True	Certainly True	Somewhat True	Somewhat True	Certainly True	Not True	Certainly True	Certainly True	Certainly True	Not True	Certainly True
Female	34	European		University Degree		Married	3	Male	None	1.5 - 2 years	Pediatrician		2.5 - 3 years	Frequently	Frequently	Frequently	Moderately	Severely	Rarely	Not at all	Frequently	Severely	Severely	Severely	Severely	Severely	Moderately	Frequently	Moderately	Frequently	Frequently	Rarely	Moderately	Moderately	Rarely	Rarely	Rarely	Rarely	Somewhat True	Somewhat True	Not True	Not True	Somewhat True	Not True	Somewhat True	Somewhat True	Somewhat True	Not True	Somewhat True
Male	65	European		Secondary School		Single / a solo parent	18	Male	None	2.5 - 3 years	Pediatrician		4.5 - 5 years	Rarely	Rarely	Frequently	Moderately	Frequently	Moderately	Frequently	Frequently	Rarely	Moderately	Not at all	Frequently	Not at all	Moderately	Frequently	Frequently	Moderately	Rarely	Rarely	Not at all	Moderately	Rarely	Rarely	Moderately	Moderately	Not True	Somewhat True	Not True	Somewhat True	Somewhat True	Not True	Not True	Not True	Not True	Somewhat True	Somewhat True
Female	26	Other (please specify):	& samoan	Secondary School		Not married but living together/de facto relationship	6	Female	3	6-12 months	Pediatrician		1.5 - 2 years	Severely	Frequently	Frequently	Frequently	Severely	Severely	Severely	Moderately	Severely	Frequently	Severely	Frequently	Severely	Frequently	Frequently	Severely	Severely	Severely	Severely	Not at all	Not at all	Not at all	Not at all	Rarely	Not at all	Not True	Certainly True	Certainly True	Not True	Certainly True	Not True	Certainly True	Somewhat True	Certainly True	Not True	Somewhat True
Female	47	European		Technical College or other professional training		Single / a solo parent	16	Male	None	1.5 - 2 years	Psychologist		10 years or older	Moderately	Rarely	Rarely	Moderately	Moderately	Moderately	Frequently	Frequently	Rarely	Frequently	Not at all	Moderately	Moderately	Frequently	Frequently	Moderately	Moderately	Not at all	Rarely	Rarely	Rarely	Rarely	Rarely	Rarely	Moderately	Somewhat True	Somewhat True	Somewhat True	Not True	Somewhat True	Somewhat True	Somewhat True	Somewhat True	Not True	Somewhat True	Not True
Female	48	European		Technical College or other professional training		Married	15	Male	1	1.5 - 2 years	Psychologist		10 years or older	Not at all	Not at all	Rarely	Moderately	Moderately	Frequently	Moderately	Rarely	Not at all	Severely	Rarely	Frequently	Not at all	Frequently	Severely	Frequently	Frequently	Rarely	Rarely	Moderately	Not at all	Rarely	Rarely	Rarely	Rarely	Not True	Somewhat True	Not True	Not True	Somewhat True	Not True	Certainly True	Somewhat True	Somewhat True	Not True	Somewhat True
Female	41	European		Other (please specify):	Polytechnic	Married ,Previously divorced	18	Male	1	6-12 months	Psychologist		3.5 - 4 years	Moderately	Frequently	Severely	Rarely	Severely		Severely	Severely	Frequently	Frequently	Frequently	Frequently	Rarely	Frequently	Frequently	Rarely	Severely	Severely	Rarely	Rarely	Rarely	Rarely	Not at all	Not at all	Rarely	Not True	Not True	Not True	Not True	Not True	Not True	Certainly True	Certainly True	Not True	Not True	Not True
Female	40	Asian		University Degree		Married	10	Male	2	1.5 - 2 years	Pediatrician		4 - 4.5 years	Moderately	Moderately	Moderately	Frequently	Moderately	Moderately	Frequently	Moderately	Rarely	Moderately	Not at all	Rarely	Rarely	Rarely	Rarely	Not at all	Moderately	Rarely	Rarely	Rarely	Rarely	Rarely	Rarely	Rarely	Rarely	Certainly True	Somewhat True	Not True	Somewhat True	Not True	Somewhat True	Somewhat True	Not True	Somewhat True	Somewhat True	Not True
Female	51	Maori		University Degree		Married	15	Male	3	1 to 1.5 years	Other (please specify):	MDT	2 - 2.5 years	Severely	Severely	Severely	Severely	Frequently	Frequently	Severely	Frequently	Severely	Severely	Severely	Severely	Not at all	Frequently	Severely	Severely	Severely	Severely	Severely	Severely	Frequently	Moderately	Frequently	Severely	Frequently	Not True	Certainly True	Not True	Not True	Certainly True	Not True	Somewhat True	Somewhat True	Certainly True	Not True	Certainly True
Female	30	Maori		Secondary School		Single / a solo parent	6	Male	3	1.5 - 2 years	Pediatrician		2 - 2.5 years	Severely	Frequently	Severely	Severely	Severely	Moderately	Moderately	Severely	Severely	Severely	Severely	Severely	Not at all	Frequently	Severely	Severely	Severely	Frequently	Rarely	Not at all	Rarely	Rarely	Not at all	Rarely	Rarely	Not True	Certainly True	Somewhat True	Not True	Certainly True	Not True	Certainly True	Certainly True	Certainly True	Not True	Certainly True
Female	51	European		University Degree		Married	20	Male	1	1 to 1.5 years	Pediatrician		2 - 2.5 years	Rarely	Rarely	Frequently	Moderately	Severely	Frequently	Frequently	Frequently	Severely	Severely	Severely	Severely	Severely	Frequently	Severely	Frequently	Frequently	Frequently	Rarely	Rarely	Rarely	Not at all	Not at all	Moderately	Rarely	Somewhat True	Certainly True	Not True	Somewhat True	Somewhat True		Certainly True	Certainly True	Certainly True	Not True	Certainly True
Female	44	European		Technical College or other professional training		Married	20	Female	1	0-6 months	Psychologist		10 years or older	Frequently	Not at all	Frequently	Moderately	Moderately	Moderately	Frequently	Frequently	Moderately	Moderately	Moderately	Moderately	Not at all	Rarely	Moderately	Frequently	Rarely	Severely	Not at all	Not at all	Moderately	Moderately	Moderately	Moderately	Moderately	Somewhat True	Somewhat True	Somewhat True	Not True	Not True	Somewhat True	Certainly True	Somewhat True	Somewhat True	Somewhat True	Certainly True
Female	48	European		Technical College or other professional training		Married	12	Male	1	3 - 3.5 years	Pediatrician		8 - 9 years	Not at all	Frequently	Frequently	Moderately	Frequently	Severely	Frequently	Severely	Moderately	Moderately	Not at all	Moderately	Not at all	Frequently	Moderately	Frequently	Moderately	Moderately	Moderately	Rarely	Rarely	Moderately	Frequently	Moderately	Moderately	Somewhat True	Certainly True	Certainly True	Not True	Certainly True	Certainly True	Certainly True	Certainly True	Certainly True	Certainly True	Somewhat True
Female	58	European		Secondary School		Married	28	Male	None	1 to 1.5 years	Other (please specify):	Tony Attwood	5 - 6 years	Frequently	Moderately	Severely	Frequently	Severely	Frequently	Frequently	Moderately	Rarely	Frequently	Moderately	Severely	Rarely	Frequently	Frequently	Rarely	Severely	Severely	Moderately	Frequently	Moderately	Frequently	Moderately	Rarely	Moderately	Somewhat True	Certainly True	Not True	Certainly True	Somewhat True	Somewhat True	Somewhat True	Certainly True	Certainly True	Somewhat True	Certainly True
Female	45	European		University Degree		Married	19	Male	1	1.5 - 2 years	Psychologist		6 - 7 years	Not at all	Not at all	Moderately	Frequently	Frequently	Not at all	Frequently	Rarely	Not at all	Moderately	Not at all	Frequently	Not at all	Moderately	Moderately		Not at all	Not at all	Frequently	Not at all	Rarely	Not at all	Rarely	Rarely	Rarely	Not True	Somewhat True	Certainly True	Somewhat True	Not True	Somewhat True	Not True	Certainly True	Somewhat True	Not True	Not True
Female	42	Asian		University Degree		Married	22	Female	None	1.5 - 2 years	Pediatrician		2.5 - 3 years	Rarely	Rarely	Rarely	Not at all	Rarely	Not at all	Frequently	Rarely	Frequently	Moderately	Not at all	Severely	Frequently	Rarely	Moderately	Rarely	Frequently	Not at all	Moderately	Moderately	Rarely	Not at all	Rarely	Moderately	Moderately	Not True	Certainly True	Somewhat True	Not True	Somewhat True	Not True	Certainly True	Not True	Certainly True	Not True	Not True
Female	42	European		University Degree		Married	11	Male	1	1 to 1.5 years	Pediatrician		5 - 6 years	Not at all	Not at all	Severely	Severely	Severely	Rarely	Severely	Severely	Not at all	Rarely	Not at all	Rarely	Not at all	Rarely	Frequently	Rarely	Moderately	Rarely	Rarely	Rarely	Moderately	Frequently	Moderately	Rarely	Rarely	Somewhat True	Certainly True	Somewhat True	Not True	Not True	Somewhat True	Certainly True	Certainly True	Certainly True	Somewhat True	Certainly True
Female	39	European		University Degree		Married	8	Male	1	2 - 2.5 years	Pediatrician		3 - 3.5 years	Not at all	Not at all	Moderately	Not at all	Frequently	Rarely	Moderately	Rarely	Rarely	Moderately	Not at all	Frequently	Not at all	Moderately	Moderately	Frequently	Rarely	Not at all	Moderately	Moderately	Moderately	Moderately	Rarely	Frequently	Frequently	Somewhat True	Somewhat True	Not True	Certainly True	Not True	Somewhat True	Somewhat True	Somewhat True	Somewhat True	Somewhat True	Somewhat True
Female	46	European		Technical College or other professional training		Previously divorced,In a relationship but living independently	18	Female	None	5 years or older	Psychologist		10 years or older	Not at all	Rarely	Frequently	Rarely	Severely	Frequently	Frequently	Frequently	Not at all	Moderately	Not at all	Rarely	Not at all	Rarely	Moderately	Moderately	Rarely	Rarely	Moderately	Rarely	Rarely	Rarely	Not at all	Moderately	Rarely	Somewhat True	Not True	Certainly True	Not True	Not True	Somewhat True	Certainly True	Certainly True	Somewhat True	Not True	Somewhat True
Female	45	European		Technical College or other professional training		Married	7	Male	1	2.5 - 3 years	Pediatrician		3.5 - 4 years	Not at all	Rarely	Frequently	Frequently	Rarely	Rarely	Frequently	Frequently	Moderately	Frequently	Rarely	Not at all	Not at all	Moderately	Severely	Rarely	Moderately	Rarely	Rarely	Rarely	Rarely	Frequently	Not at all	Not at all	Rarely	Not True	Not True	Somewhat True	Not True	Certainly True	Not True	Certainly True	Somewhat True	Not True	Not True	Somewhat True
Female	56	European		Technical College or other professional training		Married	18	Female	None	1 to 1.5 years	Psychologist		10 years or older	Moderately	Moderately	Frequently	Frequently	Frequently	Moderately	Frequently	Severely	Moderately	Frequently	Moderately	Moderately	Moderately	Moderately	Frequently	Moderately	Rarely	Rarely	Rarely	Moderately	Rarely	Moderately	Frequently	Rarely	Moderately	Certainly True	Not True	Certainly True	Somewhat True	Not True	Somewhat True	Certainly True	Certainly True	Not True	Somewhat True	Not True
Male	34	Other (please specify):	North American	University Degree		Married	9	Male	1	2.5 - 3 years	Pediatrician		6 - 7 years	Not at all	Not at all	Moderately	Moderately	Frequently	Frequently	Frequently	Frequently	Not at all	Moderately	Not at all	Rarely	Not at all	Moderately	Moderately	Rarely	Rarely	Not at all	Not at all	Not at all	Rarely	Not at all	Not at all	Rarely	Rarely	Somewhat True	Certainly True	Not True	Somewhat True	Certainly True	Certainly True	Certainly True	Somewhat True	Certainly True	Certainly True	Somewhat True
Female	50	Other (please specify):	Kiwi... part European, part Maori	Technical College or other professional training		Married	24	Male	None	2.5 - 3 years	Psychologist		6 - 7 years	Moderately	Moderately	Severely	Severely	Frequently	Severely	Severely	Severely	Not at all	Rarely	Moderately	Moderately	Not at all	Moderately	Frequently	Frequently	Moderately	Not at all	Not at all	Rarely	Not at all	Rarely	Not at all	Rarely	Rarely	Not True	Not True	Certainly True	Not True	Somewhat True	Not True	Certainly True	Certainly True	Certainly True	Not True	Certainly True
Male	63	European		University Degree		Married	33	Male	1	1.5 - 2 years	Other (please specify):	A friend who is an audiologist	3 - 3.5 years	Rarely	Rarely	Severely	Moderately	Frequently	Severely	Severely	Severely	Severely	Frequently	Moderately	Severely	Not at all	Moderately	Severely	Severely	Moderately	Moderately	Frequently	Rarely	Frequently	Frequently	Frequently	Moderately	Moderately	Somewhat True	Not True	Somewhat True	Certainly True	Not True	Somewhat True	Certainly True	Certainly True	Not True	Somewhat True	Not True
Female	51	European		Technical College or other professional training		Married	19	Female	None	5 years or older	Psychologist		10 years or older	Moderately	Moderately	Frequently	Moderately	Moderately	Severely	Frequently	Frequently	Frequently	Severely	Rarely	Frequently	Not at all	Moderately	Frequently	Moderately	Moderately	Moderately	Moderately	Moderately	Frequently	Rarely	Moderately	Moderately	Moderately	Somewhat True	Not True	Certainly True	Somewhat True	Somewhat True	Somewhat True	Certainly True	Certainly True	Not True	Somewhat True	Somewhat True
Female	48	Maori		Secondary School		Single / a solo parent	9	Male	None	2 - 2.5 years	Pediatrician		6 - 7 years	Frequently	Moderately	Frequently	Frequently	Frequently	Frequently	Severely	Frequently	Not at all	Moderately	Frequently	Frequently	Not at all	Moderately	Frequently	Not at all	Moderately	Moderately	Moderately	Rarely	Rarely	Frequently	Moderately	Rarely	Frequently	Somewhat True	Not True	Not True	Certainly True	Somewhat True	Somewhat True	Certainly True	Certainly True	Not True	Somewhat True	Certainly True
Female	40	European		University Degree		Single / a solo parent	16	Male	1	6-12 months	Psychologist		10 years or older	Not at all	Not at all	Frequently	Not at all	Frequently	Not at all	Frequently	Frequently	Not at all	Rarely	Not at all	Rarely	Not at all	Frequently	Frequently	Rarely	Not at all	Not at all	Not at all	Not at all	Frequently	Not at all	Moderately	Not at all	Moderately	Somewhat True	Somewhat True	Not True	Somewhat True	Certainly True	Not True	Certainly True	Not True	Somewhat True	Somewhat True	Not True
Female	54	European		Secondary School		Not married but living together/de facto relationship	16	Female	2	2 - 2.5 years	Pediatrician		3 - 3.5 years	Moderately	Not at all	Severely	Moderately	Frequently	Frequently	Frequently	Frequently	Moderately	Moderately	Moderately	Moderately	Moderately	Moderately	Moderately	Moderately	Moderately	Not at all	Rarely	Rarely	Rarely	Rarely	Rarely	Rarely	Rarely	Somewhat True	Somewhat True	Not True	Not True	Somewhat True	Not True	Certainly True	Somewhat True	Somewhat True	Not True	Not True
Female	50	European		University Degree		Married	7	Female	2	1 to 1.5 years	Pediatrician		1.5 - 2 years	Not at all	Rarely	Rarely	Rarely	Rarely	Moderately	Rarely	Not at all	Not at all	Not at all	Not at all	Not at all	Not at all	Rarely	Rarely	Frequently	Not at all	Not at all	Rarely	Rarely	Rarely	Rarely	Rarely	Rarely	Rarely	Not True	Certainly True	Not True	Somewhat True	Not True	Somewhat True	Not True	Not True	Certainly True	Somewhat True	Certainly True
Female	45	Maori		University Degree		Not married but living together/de facto relationship	10	Male	None	1.5 - 2 years	Pediatrician		2 - 2.5 years	Moderately	Rarely	Rarely	Moderately	Frequently	Frequently	Frequently	Rarely	Severely	Severely	Severely	Severely	Rarely	Frequently	Frequently	Frequently	Severely	Severely	Frequently	Frequently	Frequently	Rarely	Rarely	Moderately	Frequently	Somewhat True	Certainly True	Not True	Somewhat True	Not True	Somewhat True	Certainly True	Certainly True	Certainly True	Not True	Certainly True
Female	70+	European		University Degree		Single / a solo parent,Previously divorced	51+	Male	None	2 - 2.5 years	Psychologist		10 years or older	Not at all	Not at all	Frequently	Rarely	Severely	Frequently	Frequently	Severely	Severely	Severely	Severely	Severely	Moderately	Frequently	Severely	Moderately	Not at all	Rarely		Rarely	Rarely	Not at all	Not at all	Moderately	Rarely	Not True	Not True	Not True	Not True	Somewhat True	Not True	Certainly True	Somewhat True	Not True	Not True	Not True
Male	59	European		University Degree		Previously divorced	19	Male	None	1 to 1.5 years	Pediatrician		2.5 - 3 years	Frequently	Frequently	Moderately	Frequently	Severely	Moderately	Frequently	Rarely	Severely	Severely	Not at all	Severely	Not at all	Moderately	Moderately	Not at all	Frequently	Severely	Frequently	Frequently	Frequently	Rarely	Moderately	Moderately	Frequently	Somewhat True	Certainly True	Somewhat True	Somewhat True	Somewhat True	Somewhat True	Certainly True	Somewhat True	Certainly True	Somewhat True	Certainly True
Female	27	Pasifika		Technical College or other professional training		Single / a solo parent	7	Male	None	3.5 - 4 years	Pediatrician		3.5 - 4 years	Rarely	Frequently	Frequently	Moderately	Frequently	Frequently	Frequently	Frequently	Moderately	Frequently	Moderately	Moderately	Rarely	Moderately	Moderately	Moderately	Frequently	Frequently	Moderately	Moderately	Moderately	Rarely	Rarely	Moderately	Rarely	Somewhat True	Certainly True	Not True	Somewhat True	Certainly True	Somewhat True	Not True	Certainly True	Certainly True	Not True	Somewhat True
Female	55	European		University Degree		Married	20	Male	2	2 - 2.5 years	Psychologist		6 - 7 years	Not at all	Not at all	Moderately	Not at all	Moderately	Frequently	Frequently	Severely	Rarely	Moderately	Not at all	Rarely	Not at all	Severely	Severely	Frequently	Moderately	Not at all	Not at all	Rarely	Moderately	Not at all	Not at all	Moderately	Moderately	Not True	Not True	Somewhat True	Somewhat True	Certainly True	Not True	Somewhat True	Certainly True	Not True	Not True	Not True
Female	50	Asian		Technical College or other professional training		Married	12	Male	None	5 years or older	Psychologist		10 years or older	Severely	Severely	Frequently	Frequently	Frequently	Frequently	Frequently	Frequently	Moderately	Frequently	Frequently	Frequently	Frequently	Moderately	Moderately	Moderately	Moderately	Moderately	Frequently	Frequently	Rarely	Frequently	Rarely	Rarely	Moderately	Somewhat True	Not True	Somewhat True	Not True	Somewhat True	Not True	Not True	Somewhat True	Not True	Somewhat True	Not True
Male
Male	57	Asian		Secondary School		Married	21	Male	None	3.5 - 4 years	Psychologist		3.5 - 4 years	Moderately	Frequently	Rarely	Moderately	Moderately	Rarely	Severely	Moderately	Moderately	Moderately	Moderately	Moderately	Rarely	Rarely	Moderately	Moderately	Not at all	Not at all	Moderately	Moderately	Frequently	Moderately	Moderately	Rarely	Moderately	Somewhat True	Not True	Not True	Somewhat True	Somewhat True	Somewhat True	Somewhat True	Somewhat True	Not True	Somewhat True	Not True
Female	49	Other (please specify):	New Zealander	University Degree		Married	9	Male	None	3.5 - 4 years	Psychologist		3.5 - 4 years	Frequently	Frequently	Severely	Severely	Severely	Severely	Moderately	Severely	Frequently	Frequently	Rarely	Severely	Frequently	Severely	Severely	Moderately	Severely	Severely	Severely	Severely	Rarely	Rarely	Frequently	Moderately	Rarely	Somewhat True	Certainly True	Certainly True	Somewhat True	Somewhat True	Somewhat True	Somewhat True	Certainly True	Certainly True	Somewhat True	Certainly True
Female	47	European		Technical College or other professional training		Married ,Previously divorced	19	Male	None	0-6 months	Pediatrician		3 - 3.5 years	Moderately	Rarely	Moderately	Frequently	Frequently	Frequently	Frequently	Moderately	Rarely	Moderately	Not at all	Rarely	Not at all	Moderately	Moderately	Rarely	Moderately	Rarely	Frequently	Frequently	Frequently	Moderately	Moderately	Rarely	Frequently	Certainly True	Certainly True	Not True	Certainly True	Not True	Somewhat True	Somewhat True	Certainly True	Certainly True	Certainly True	Certainly True
Female	44	Asian		University Degree		Married	18	Male	1	2.5 - 3 years	Other (please specify):	Psychiatric	2.5 - 3 years	Frequently	Frequently	Frequently	Frequently	Frequently	Moderately	Frequently	Frequently	Frequently	Frequently	Frequently	Frequently	Not at all	Moderately	Moderately	Rarely	Rarely	Not at all	Not at all	Frequently	Frequently	Moderately	Rarely	Frequently	Moderately	Somewhat True	Not True	Not True	Somewhat True	Not True	Somewhat True	Somewhat True	Not True	Not True	Somewhat True	Not True
Female	36	European		Technical College or other professional training		Married	8	Female	1	5 years or older	Psychologist		6 - 7 years	Not at all	Moderately	Severely	Rarely	Moderately	Frequently	Frequently	Severely	Rarely	Moderately	Rarely	Frequently	Not at all	Moderately	Moderately	Frequently	Not at all	Not at all	Moderately	Moderately	Rarely	Moderately	Rarely	Moderately	Frequently	Somewhat True	Not True	Not True	Not True	Certainly True	Somewhat True	Certainly True	Certainly True	Not True	Somewhat True	Not True
Female	59	European		University Degree		Married	18	Male	None	5 years or older	Other (please specify):	I did	10 years or older	Rarely	Moderately	Severely	Frequently	Severely	Severely	Frequently	Severely	Not at all	Moderately	Not at all	Frequently	Not at all	Rarely	Moderately	Not at all	Not at all	Rarely	Rarely	Not at all	Not at all	Not at all	Not at all	Not at all	Not at all	Not True	Not True	Somewhat True	Not True	Not True	Not True	Certainly True	Not True	Not True	Not True	Not True
Female	50	European		Technical College or other professional training		Married	17	Male	None	2 - 2.5 years	Psychologist		3 - 3.5 years	Rarely	Moderately	Frequently	Moderately	Severely	Severely	Frequently	Frequently	Frequently	Frequently	Rarely	Frequently	Moderately	Frequently	Frequently	Moderately	Moderately	Moderately	Moderately	Moderately	Moderately	Severely	Frequently	Rarely	Moderately	Somewhat True	Certainly True	Not True	Somewhat True	Certainly True	Certainly True	Certainly True	Not True	Certainly True	Certainly True	Certainly True
Female	48	European		University Degree		Not married but living together/de facto relationship	16	Male	1	1 to 1.5 years	Pediatrician		5 - 6 years	Not at all	Not at all	Frequently	Not at all	Moderately	Moderately	Frequently	Frequently	Moderately	Frequently	Not at all	Moderately	Rarely	Rarely	Moderately	Moderately	Frequently	Not at all	Moderately	Moderately	Frequently	Moderately	Rarely	Frequently	Frequently	Somewhat True	Not True	Not True	Certainly True	Not True	Not True	Certainly True	Not True	Not True	Somewhat True	Somewhat True
Male	64	European		Other (please specify):	Honours degree	Not married but living together/de facto relationship	19	Male	None	2 - 2.5 years	Pediatrician		4 - 4.5 years	Rarely	Frequently	Frequently	Rarely	Moderately	Moderately	Moderately	Frequently	Frequently	Frequently	Moderately	Severely	Not at all	Rarely	Frequently	Moderately	Moderately	Moderately	Rarely	Moderately	Rarely	Rarely	Rarely	Rarely	Rarely	Not True	Somewhat True	Not True	Somewhat True	Not True	Not True	Certainly True	Not True	Not True	Not True	Not True
Female	53	European		University Degree		Married	20	Male	None	2.5 - 3 years	Pediatrician		3.5 - 4 years	Not at all	Frequently	Frequently	Frequently	Rarely	Frequently	Severely	Moderately	Moderately	Frequently	Rarely	Rarely	Not at all	Frequently	Frequently	Moderately	Rarely	Rarely	Moderately	Moderately	Moderately	Moderately	Frequently	Rarely	Moderately	Somewhat True	Somewhat True	Not True	Somewhat True	Somewhat True	Certainly True	Somewhat True	Certainly True	Not True	Certainly True	Not True
Female	47	Asian		University Degree		Married	3	Male	3	1 to 1.5 years	Pediatrician		1.5 - 2 years	Frequently	Frequently	Rarely	Moderately	Frequently	Rarely	Severely	Rarely	Severely	Frequently	Frequently	Severely	Frequently	Frequently	Frequently	Frequently	Not at all	Not at all	Not at all	Not at all	Moderately	Not at all	Not at all	Rarely	Rarely	Not True	Certainly True	Not True	Not True	Not True	Not True	Certainly True	Not True	Certainly True	Not True	Somewhat True
Female	44	European		University Degree		Not married but living together/de facto relationship	8	Male	2	6-12 months	Pediatrician		2 - 2.5 years	Not at all	Not at all	Frequently	Rarely	Moderately	Rarely	Not at all	Frequently	Moderately	Moderately	Severely	Moderately	Rarely	Moderately	Moderately	Moderately	Not at all	Rarely	Not at all	Not at all	Not at all	Not at all	Not at all	Frequently	Not at all	Somewhat True	Certainly True	Not True	Somewhat True	Certainly True	Somewhat True	Not True	Not True	Certainly True	Somewhat True	Certainly True
Female	59	European		Secondary School		Married	18	Male	None	5 years or older	Pediatrician		6 - 7 years	Frequently	Not at all	Severely	Not at all	Severely	Severely	Severely	Severely	Not at all	Not at all	Not at all	Severely	Not at all	Severely	Severely	Severely	Severely	Moderately	Frequently	Frequently	Severely	Severely	Severely	Severely	Severely	Not True	Somewhat True	Certainly True	Not True	Certainly True	Not True	Certainly True	Certainly True	Somewhat True	Certainly True	Somewhat True
Female	46	European		Technical College or other professional training		Married	11	Male	3	5 years or older	Pediatrician		7 - 8 years		Not at all	Rarely	Frequently	Frequently	Moderately	Severely	Frequently	Moderately	Frequently	Moderately	Severely	Not at all	Moderately	Severely	Not at all	Not at all	Not at all	Moderately	Frequently	Rarely	Frequently	Rarely	Moderately	Moderately	Somewhat True	Somewhat True	Certainly True	Not True	Somewhat True	Not True	Certainly True	Somewhat True	Somewhat True	Not True	Somewhat True
Male	52	Asian		Technical College or other professional training		Single / a solo parent,Previously divorced	6	Male	None	1.5 - 2 years	My Doctor/ General Practitioner (GP)		2.5 - 3 years	Moderately	Severely	Frequently	Frequently	Moderately	Frequently	Severely	Frequently	Frequently	Frequently	Frequently	Moderately	Moderately	Not at all	Moderately	Moderately	Moderately	Moderately	Frequently	Moderately	Moderately	Moderately	Not at all	Severely	Moderately	Certainly True	Not True	Not True	Certainly True	Somewhat True	Not True	Somewhat True	Not True	Not True	Certainly True	Not True
Female	41	Other (please specify):	This is not the correct way to ask an ethnicity question. I identify as Māori and Pākehā	University Degree		Married	8	Male	2	3.5 - 4 years	Pediatrician		4 - 4.5 years	Frequently	Not at all	Frequently	Frequently	Severely	Frequently	Severely	Severely	Not at all	Not at all	Not at all	Not at all	Not at all	Rarely	Frequently	Not at all	Not at all	Not at all	Not at all	Not at all	Not at all	Not at all	Not at all	Not at all	Not at all	Somewhat True	Certainly True	Not True	Not True	Somewhat True	Somewhat True	Somewhat True	Not True	Certainly True	Somewhat True	Certainly True
Female	41	European		University Degree		Married	8	Male	1	6-12 months	Pediatrician		2 - 2.5 years	Not at all	Not at all	Frequently	Frequently	Severely	Moderately	Frequently	Moderately	Not at all	Rarely	Not at all	Moderately	Not at all	Moderately	Moderately	Frequently	Rarely	Not at all	Moderately	Frequently	Severely	Frequently	Moderately	Severely	Severely	Somewhat True	Certainly True	Somewhat True	Somewhat True	Certainly True	Somewhat True	Somewhat True	Certainly True	Certainly True	Somewhat True	Certainly True
Female	43	European		Secondary School		Previously divorced,Not married but living together/de facto relationship	15		2	1 to 1.5 years	Other (please specify):	Kindergarten	3 - 3.5 years	Rarely	Rarely	Frequently	Rarely	Moderately	Rarely	Frequently	Moderately	Moderately	Moderately	Rarely	Rarely	Rarely	Rarely	Moderately	Rarely	Not at all	Not at all	Rarely	Rarely	Not at all	Not at all	Not at all	Not at all	Not at all	Somewhat True	Not True	Not True	Somewhat True	Not True	Somewhat True	Certainly True	Somewhat True	Not True	Certainly True	Not True
Female	42	European		Technical College or other professional training		Married	16	Female	2	0-6 months	Pediatrician		6 - 7 years	Rarely	Not at all	Rarely	Rarely	Frequently	Frequently	Frequently	Moderately	Not at all	Moderately	Not at all	Moderately	Not at all	Moderately	Frequently	Not at all	Not at all	Frequently	Not at all	Not at all	Moderately	Frequently	Moderately	Moderately	Frequently	Somewhat True	Not True	Somewhat True	Not True	Somewhat True	Somewhat True	Certainly True	Certainly True	Not True	Not True	Not True
Female	52	European		University Degree		Married	13	Male	1	4 - 4.5 years	Pediatrician		6 - 7 years	Moderately	Rarely	Frequently	Frequently	Frequently	Frequently	Frequently	Frequently	Frequently	Frequently	Rarely	Rarely	Not at all	Frequently	Frequently	Moderately	Rarely	Frequently	Frequently	Frequently	Frequently	Frequently	Frequently	Moderately	Frequently	Certainly True	Somewhat True	Somewhat True	Somewhat True	Certainly True	Somewhat True	Certainly True	Certainly True	Somewhat True	Certainly True	Not True
Male	42	European		Technical College or other professional training		Married	10		3	2.5 - 3 years	Psychologist		3 - 3.5 years	Rarely	Frequently	Frequently	Rarely	Moderately		Moderately	Moderately	Rarely	Rarely	Not at all	Moderately	Rarely	Rarely	Rarely	Frequently	Rarely	Not at all	Moderately	Frequently	Frequently	Moderately	Severely	Frequently	Rarely	Not True	Not True	Somewhat True	Not True	Not True	Not True	Certainly True	Somewhat True	Not True	Not True	Not True
Female	37	European		University Degree		Single / a solo parent	6	Female	None	1 to 1.5 years	Other (please specify):	Speech langue therapist	2.5 - 3 years	Moderately	Moderately	Not at all	Moderately	Moderately	Rarely	Moderately	Moderately	Frequently	Severely	Severely	Moderately	Frequently	Moderately	Moderately	Moderately	Frequently	Moderately	Moderately	Moderately	Not at all	Rarely	Severely	Moderately	Moderately	Somewhat True	Certainly True	Somewhat True	Not True	Certainly True	Certainly True	Somewhat True	Somewhat True	Certainly True	Certainly True	Certainly True
Female	35	European		University Degree		Married	8	Male	3	1.5 - 2 years	Psychologist		4 - 4.5 years	Frequently	Not at all	Frequently	Severely	Severely	Frequently	Severely	Severely	Not at all	Rarely	Not at all	Not at all	Not at all	Moderately	Severely	Rarely	Moderately	Not at all	Frequently	Severely	Severely	Severely	Rarely	Severely	Frequently	Not True	Somewhat True	Not True	Not True	Certainly True	Not True	Somewhat True	Somewhat True	Certainly True	Not True	Somewhat True
Female	44	European		University Degree		Single / a solo parent	10	Male	1	2 - 2.5 years	Other (please specify):	MDAT Tauranga	5 - 6 years	Moderately	Not at all	Moderately	Rarely	Moderately	Moderately	Frequently	Moderately	Not at all	Moderately	Not at all	Moderately	Moderately	Rarely	Moderately	Frequently	Moderately	Rarely	Frequently	Frequently	Frequently	Moderately	Moderately	Frequently	Frequently	Somewhat True	Certainly True	Not True	Somewhat True	Not True	Somewhat True	Somewhat True	Not True	Certainly True	Somewhat True	Certainly True
Female	37	European		University Degree		Single / a solo parent,Previously divorced	7	Male	2	1.5 - 2 years	Other (please specify):	Psychiatrist	3.5 - 4 years	Moderately	Frequently	Severely	Severely	Frequently	Severely	Severely	Frequently	Rarely	Moderately	Rarely	Moderately	Moderately	Frequently	Frequently	Frequently	Frequently	Moderately	Moderately	Rarely	Rarely	Moderately	Frequently	Frequently	Frequently	Not True	Certainly True	Somewhat True	Not True	Certainly True	Not True	Certainly True	Certainly True	Certainly True	Not True	Certainly True
Female	51	European		Other (please specify):	University Undergraduate Diploma	Married	13	Male	1	3.5 - 4 years	Psychologist		10 years or older	Moderately	Frequently	Frequently	Severely	Frequently	Severely	Severely	Frequently	Rarely	Rarely	Not at all	Frequently	Not at all	Frequently	Moderately	Not at all	Moderately	Rarely	Not at all	Moderately	Moderately	Frequently	Moderately	Rarely	Moderately	Somewhat True	Certainly True	Somewhat True	Not True	Somewhat True	Somewhat True	Somewhat True	Certainly True	Certainly True	Somewhat True	Certainly True
Female	58	European		Secondary School		Married	26	Male	None	1.5 - 2 years	Pediatrician		2 - 2.5 years	Frequently	Severely	Severely	Frequently	Frequently	Severely	Frequently	Moderately	Severely	Frequently	Frequently	Frequently	Not at all	Moderately	Frequently	Moderately	Severely	Severely	Frequently	Frequently	Frequently	Rarely	Moderately	Rarely	Rarely	Somewhat True	Certainly True	Not True	Not True	Not True	Not True	Certainly True	Certainly True	Certainly True	Somewhat True	Somewhat True
Female	34	Other (please specify):	British	Secondary School		Previously divorced	6	Male	1	2.5 - 3 years	Pediatrician		3.5 - 4 years	Moderately	Frequently	Frequently	Frequently	Severely	Frequently	Severely	Frequently	Moderately	Frequently	Moderately	Frequently	Frequently	Frequently	Frequently	Frequently	Moderately	Frequently	Moderately	Rarely	Rarely	Frequently	Moderately	Moderately	Rarely	Somewhat True	Not True	Certainly True	Certainly True	Certainly True	Certainly True	Certainly True	Certainly True	Not True	Certainly True	Somewhat True
Female	43	European		University Degree		Married	11	Male	2	2 - 2.5 years	Pediatrician		2.5 - 3 years	Frequently	Not at all	Frequently	Frequently	Frequently	Frequently	Frequently	Moderately	Not at all	Moderately	Not at all	Moderately	Rarely	Moderately	Moderately	Rarely	Moderately	Moderately	Rarely	Moderately	Moderately	Frequently	Moderately	Moderately	Frequently	Somewhat True	Somewhat True	Not True	Somewhat True	Certainly True	Not True	Certainly True	Somewhat True	Somewhat True	Somewhat True	Somewhat True
Female	49	European		University Degree		Married	14	Male	2	1.5 - 2 years	Psychologist		8 - 9 years	Not at all	Not at all	Not at all	Not at all	Moderately	Rarely	Rarely	Moderately	Not at all	Not at all	Not at all	Moderately	Not at all	Frequently	Frequently	Frequently	Not at all	Not at all	Moderately	Moderately	Moderately	Moderately	Moderately	Moderately	Moderately	Somewhat True	Not True	Not True	Somewhat True	Somewhat True	Not True	Somewhat True	Not True	Not True	Not True	Not True
Female	42	European		Other (please specify):	Post graduate diploma	Married	9	Male	1	1.5 - 2 years	Psychologist		4.5 - 5 years	Severely	Not at all	Frequently	Frequently	Severely	Severely	Severely	Frequently	Rarely	Rarely	Moderately	Frequently	Severely	Moderately	Severely	Rarely	Severely	Rarely	Moderately	Severely	Severely	Not at all	Severely	Rarely	Severely	Somewhat True	Certainly True	Not True	Somewhat True	Not True	Not True	Certainly True	Not True	Certainly True	Not True	Somewhat True
Female	54	European		Technical College or other professional training		Married	22	Male	None	6-12 months	Pediatrician		4 - 4.5 years	Moderately	Rarely	Severely	Rarely	Severely	Moderately	Severely	Frequently	Severely	Severely	Frequently	Severely	Not at all	Frequently	Severely	Frequently	Moderately	Not at all	Moderately	Frequently	Moderately	Rarely	Moderately	Moderately	Moderately	Somewhat True	Somewhat True	Not True	Not True	Somewhat True	Somewhat True	Certainly True	Certainly True	Somewhat True	Somewhat True	Somewhat True
Female	70+	European		Technical College or other professional training		Previously divorced	44	Female	None	5 years or older	Other (please specify):	She was doing an employment questionaire and the person taking it, who had experience with people with ASD, noticed that she had the traits and her answers were also along that line	10 years or older	Not at all	Rarely	Moderately	Rarely	Frequently	Rarely	Frequently	Severely	Not at all	Moderately	Rarely	Rarely	Not at all	Not at all	Not at all	Not at all	Not at all	Not at all	Not at all	Not at all	Not at all	Not at all	Not at all	Not at all	Frequently	Somewhat True	Not True	Certainly True	Not True	Somewhat True	Not True	Certainly True	Certainly True	Not True	Not True	Not True
Female	44	European		Other (please specify):	PhD	Married	10	Female	2	5 years or older	Psychologist		8 - 9 years	Not at all	Rarely	Moderately	Frequently	Rarely	Frequently	Severely	Moderately	Not at all	Frequently	Not at all	Moderately	Not at all	Rarely	Severely	Not at all	Not at all	Frequently	Moderately	Moderately	Frequently	Frequently	Rarely	Frequently	Moderately	Certainly True	Not True	Certainly True	Somewhat True	Somewhat True	Not True	Certainly True	Certainly True	Not True	Somewhat True	Not True
Female	44	European		Technical College or other professional training		Married	11	Female	1	1 to 1.5 years	Pediatrician		3.5 - 4 years	Not at all	Rarely	Frequently	Moderately	Frequently	Moderately	Rarely	Frequently	Rarely	Moderately	Rarely	Frequently	Rarely	Frequently	Frequently	Moderately	Rarely	Rarely	Frequently	Rarely	Rarely	Moderately	Rarely	Moderately	Moderately	Not True	Certainly True	Not True	Not True	Certainly True	Not True	Certainly True	Somewhat True	Certainly True	Not True	Certainly True
Female	45	European		Other (please specify):	Post Grad	Married ,Previously divorced	16	Male	None	6-12 months	Pediatrician		6 - 7 years	Frequently	Frequently	Moderately	Frequently	Moderately	Moderately	Severely	Severely	Severely	Severely	Not at all	Frequently	Not at all	Moderately	Severely	Moderately	Not at all	Not at all	Rarely	Rarely	Moderately	Severely	Moderately	Moderately	Moderately	Certainly True	Certainly True	Not True	Certainly True	Not True	Somewhat True	Certainly True	Certainly True	Somewhat True	Certainly True	Somewhat True
Female	27	Maori		University Degree		Not married but living together/de facto relationship	3	Male	None	1.5 - 2 years	Pediatrician		1 - 1.5 years	Severely	Not at all	Not at all	Severely	Severely	Severely	Severely	Not at all	Frequently	Frequently	Frequently	Frequently	Frequently	Frequently	Frequently	Moderately	Frequently	Frequently	Frequently	Moderately	Rarely	Moderately	Not at all	Moderately	Moderately	Not True	Somewhat True	Not True	Somewhat True	Somewhat True	Not True	Somewhat True	Not True	Somewhat True	Not True	Somewhat True
Female	60	European		University Degree		Married	33	Male	None	0-6 months	Pediatrician		2.5 - 3 years	Moderately	Moderately	Frequently	Rarely	Moderately	Moderately	Frequently	Frequently	Moderately	Frequently	Rarely	Not at all	Not at all	Moderately	Moderately	Rarely	Not at all	Rarely	Frequently	Frequently	Frequently	Frequently	Frequently	Frequently	Frequently	Certainly True	Not True	Somewhat True	Certainly True	Not True	Certainly True	Somewhat True	Certainly True	Not True	Certainly True	Not True
Female	63	European		Technical College or other professional training		Not married but living together/de facto relationship	40	Male	None	3.5 - 4 years	Pediatrician		10 years or older	Rarely	Moderately	Frequently	Moderately	Frequently	Not at all	Moderately	Frequently	Not at all	Moderately	Severely	Moderately	Not at all	Rarely	Moderately	Not at all	Rarely	Rarely	Rarely	Frequently	Moderately	Frequently	Frequently	Rarely	Moderately	Somewhat True	Not True	Not True	Somewhat True	Not True	Not True	Somewhat True	Not True	Not True	Somewhat True	Not True
Female	45	European		University Degree		Married	15	Female	None	1 to 1.5 years	Psychologist		10 years or older	Not at all	Severely	Severely	Moderately	Moderately	Rarely	Moderately	Frequently	Moderately	Moderately	Not at all	Moderately	Not at all	Frequently	Moderately	Rarely	Severely	Frequently	Frequently	Frequently	Frequently	Frequently	Frequently	Frequently	Frequently	Somewhat True	Not True	Not True	Somewhat True	Certainly True	Somewhat True	Certainly True	Certainly True	Not True	Somewhat True	Somewhat True
Female	51	European		University Degree		Married	17	Male	1	1.5 - 2 years	Pediatrician		6 - 7 years	Frequently	Rarely	Frequently	Frequently	Frequently	Rarely	Frequently	Moderately	Not at all	Frequently	Moderately	Moderately	Not at all	Frequently	Moderately	Moderately	Rarely	Moderately	Rarely	Rarely	Moderately	Moderately	Moderately	Moderately	Rarely	Somewhat True	Not True	Not True	Somewhat True	Somewhat True	Somewhat True	Certainly True	Certainly True	Not True	Certainly True	Somewhat True
Female	49	European		University Degree		Married	11	Female	1	2 - 2.5 years	Psychologist		7 - 8 years	Rarely	Frequently	Frequently	Frequently	Moderately	Frequently	Moderately	Frequently	Severely	Frequently	Moderately	Moderately	Not at all	Moderately	Frequently	Rarely	Not at all	Rarely	Moderately	Moderately	Not at all	Moderately	Not at all	Moderately	Moderately	Not True	Certainly True	Not True	Not True	Somewhat True	Not True	Certainly True	Certainly True	Somewhat True	Not True	Certainly True
Male	39	European		Secondary School		Married	6	Male	2	1.5 - 2 years	Pediatrician		4 - 4.5 years	Frequently	Frequently	Severely	Frequently	Moderately	Moderately	Frequently	Frequently	Frequently	Frequently	Moderately	Frequently	Rarely	Rarely	Moderately	Rarely	Moderately	Moderately	Moderately	Rarely	Rarely	Rarely	Rarely	Rarely	Moderately	Not True	Somewhat True	Not True	Not True	Somewhat True	Not True	Somewhat True	Not True	Somewhat True	Not True	Not True
Female	38	European		Technical College or other professional training		Married	15	Male	1	2.5 - 3 years	Pediatrician		4 - 4.5 years	Not at all	Not at all	Frequently	Frequently	Moderately	Not at all	Not at all	Moderately	Frequently	Frequently	Rarely	Not at all	Not at all	Not at all	Frequently	Frequently	Not at all	Frequently	Not at all	Not at all	Not at all	Not at all	Not at all	Not at all	Not at all	Somewhat True	Somewhat True	Not True	Not True	Certainly True	Not True	Certainly True	Somewhat True	Somewhat True	Not True	Somewhat True
Female	54	European		University Degree		Single / a solo parent	27	Female	None	5 years or older	Psychologist		10 years or older	Not at all	Frequently	Severely	Severely	Frequently	Frequently	Rarely	Severely	Not at all	Frequently	Not at all	Frequently	Rarely	Rarely	Severely	Moderately	Moderately	Moderately	Moderately	Moderately	Moderately	Not at all	Moderately	Moderately	Frequently	Somewhat True	Certainly True	Certainly True	Somewhat True	Somewhat True	Not True	Certainly True	Certainly True	Certainly True	Somewhat True	Certainly True
Male	47	Other (please specify):	Maori/European	Primary School		Married	4	Male	None	1.5 - 2 years	Pediatrician		3.5 - 4 years	Frequently	Moderately	Frequently	Severely	Frequently	Moderately	Frequently	Moderately	Severely	Frequently	Severely	Severely	Not at all	Rarely	Moderately	Rarely	Moderately	Moderately	Moderately	Not at all	Frequently	Rarely	Not at all	Moderately	Frequently	Not True	Certainly True	Not True	Not True	Somewhat True	Not True	Certainly True	Not True	Certainly True	Not True	Certainly True
Female	52	European		Other (please specify):	Masters of Arts in Education	Single / a solo parent	15	Male	None	2.5 - 3 years	Pediatrician		3 - 3.5 years	Rarely	Not at all	Moderately	Moderately	Frequently	Frequently	Frequently	Frequently	Frequently	Frequently	Frequently	Frequently	Frequently	Frequently	Frequently	Frequently	Moderately	Moderately	Rarely	Rarely	Moderately	Moderately	Rarely	Frequently	Rarely	Somewhat True	Certainly True	Certainly True	Somewhat True	Certainly True	Somewhat True	Certainly True	Somewhat True	Certainly True	Not True	Somewhat True
Female	62	European		Technical College or other professional training		Married	25	Male	None	1.5 - 2 years	Pediatrician		2 - 2.5 years	Not at all	Frequently	Severely	Not at all	Severely	Not at all	Severely	Frequently	Severely	Severely	Severely	Severely	Not at all	Frequently	Frequently	Frequently	Not at all	Frequently	Not at all	Moderately	Rarely	Not at all	Not at all	Not at all	Not at all	Somewhat True	Certainly True	Not True	Not True	Somewhat True	Somewhat True	Certainly True	Somewhat True	Certainly True	Somewhat True	Certainly True
Female	29	European		Technical College or other professional training		Married	4	Male	None	1.5 - 2 years	Pediatrician		3 - 3.5 years	Severely	Not at all	Severely	Severely	Severely	Severely	Severely	Severely	Severely	Severely	Severely	Severely	Severely	Severely	Severely	Severely	Severely	Severely	Not at all	Not at all	Rarely	Not at all	Not at all	Rarely	Moderately	Not True	Certainly True	Not True	Not True	Certainly True	Not True	Certainly True	Somewhat True	Certainly True	Not True	Certainly True
Female	50	Pasifika		University Degree		Married	16	Male	1	1.5 - 2 years	Pediatrician		2 - 2.5 years	Rarely	Not at all	Rarely	Moderately	Frequently	Rarely	Frequently	Not at all	Not at all	Not at all	Not at all	Moderately	Rarely	Rarely	Rarely	Rarely	Not at all	Not at all	Moderately	Moderately	Rarely	Moderately	Not at all	Moderately	Moderately	Somewhat True	Not True	Not True	Not True	Not True	Not True	Somewhat True	Not True	Not True	Not True	Not True
Female	40	Asian		University Degree		Single / a solo parent,Previously divorced	10	Male	None	5 years or older	Pediatrician		4.5 - 5 years	Not at all	Moderately	Severely	Frequently	Frequently	Rarely	Frequently	Severely	Rarely	Moderately	Not at all	Moderately	Rarely	Frequently	Moderately	Frequently	Rarely	Not at all	Rarely	Frequently	Moderately	Frequently	Rarely	Moderately	Frequently	Not True	Certainly True	Not True	Not True	Certainly True	Not True	Somewhat True	Not True	Certainly True	Not True	Certainly True
Female	36	European		Other (please specify):	Diploma	Married	16	Male	None	3.5 - 4 years	Pediatrician		6 - 7 years	Frequently	Frequently	Rarely	Frequently	Moderately	Moderately	Frequently	Moderately	Frequently	Frequently	Not at all	Not at all	Not at all	Frequently	Frequently	Frequently	Frequently	Frequently	Frequently	Frequently	Moderately		Frequently	Rarely	Frequently	Somewhat True	Somewhat True	Somewhat True	Somewhat True	Somewhat True	Somewhat True	Certainly True	Certainly True	Somewhat True	Certainly True	Certainly True
Female	38	European		Technical College or other professional training		Married	14	Male	1	1 to 1.5 years	Pediatrician		2.5 - 3 years	Moderately	Frequently	Frequently	Rarely	Frequently	Severely	Frequently	Moderately	Frequently	Frequently	Frequently	Frequently	Severely	Severely	Severely	Frequently	Frequently	Frequently	Frequently	Frequently	Frequently	Frequently	Frequently	Frequently	Frequently	Somewhat True	Somewhat True	Not True	Somewhat True	Somewhat True	Certainly True	Somewhat True	Certainly True	Certainly True	Certainly True	Certainly True
Female	56	Other (please specify):	New Zealander	Secondary School		Married	18	Male	None	2 - 2.5 years	Pediatrician		3 - 3.5 years	Not at all	Not at all	Rarely	Not at all	Moderately	Not at all	Rarely	Rarely	Not at all	Moderately	Not at all	Not at all	Not at all	Moderately	Moderately	Not at all	Not at all	Not at all	Frequently	Frequently	Frequently	Frequently	Moderately	Frequently	Frequently	Somewhat True	Not True	Not True	Certainly True	Not True	Certainly True	Somewhat True	Not True	Not True	Certainly True	Not True
Female	35	European		University Degree		Single / a solo parent	7	Female	1	1 to 1.5 years	Pediatrician		3 - 3.5 years	Moderately	Rarely	Moderately	Frequently	Frequently	Moderately	Moderately	Moderately	Frequently	Frequently	Frequently	Severely	Severely	Moderately	Frequently	Frequently	Frequently	Frequently	Moderately	Rarely	Rarely	Not at all	Rarely	Rarely	Rarely	Not True	Certainly True	Not True	Somewhat True	Somewhat True	Not True	Somewhat True	Not True	Somewhat True	Not True	Somewhat True
Male	50	European		Secondary School		Not married but living together/de facto relationship	16	Male	2	4 - 4.5 years	Pediatrician		6 - 7 years	Not at all	Not at all	Moderately	Not at all	Moderately	Moderately	Frequently	Moderately	Moderately	Moderately	Not at all	Rarely	Not at all	Rarely	Moderately	Frequently	Moderately	Rarely	Not at all	Not at all	Rarely	Rarely	Rarely			Certainly True	Somewhat True	Not True	Somewhat True	Certainly True	Somewhat True	Somewhat True	Certainly True	Somewhat True	Certainly True	Somewhat True
Female	41	European		University Degree		Married	5	Female	2	2.5 - 3 years	Pediatrician		4 - 4.5 years	Frequently	Frequently	Moderately	Not at all	Moderately	Frequently	Moderately	Moderately	Frequently	Severely	Rarely	Severely	Frequently	Rarely	Moderately	Frequently	Not at all	Moderately	Rarely	Moderately	Rarely	Moderately	Moderately	Rarely	Rarely	Not True	Certainly True	Not True	Somewhat True	Not True	Not True	Certainly True	Somewhat True	Certainly True	Not True	Certainly True
Female	42	Asian		University Degree		Married	11	Female	1	3 - 3.5 years	Pediatrician		10 years or older	Not at all	Rarely	Frequently	Rarely	Frequently	Frequently	Rarely	Rarely	Not at all	Frequently	Moderately	Frequently	Rarely	Severely	Severely	Severely	Rarely	Rarely	Moderately	Moderately	Rarely	Rarely	Rarely	Frequently	Rarely	Not True	Somewhat True	Somewhat True	Somewhat True	Somewhat True	Not True	Not True	Certainly True	Somewhat True	Not True	Somewhat True
		Pasifika																														Severely
Female	28	European		Technical College or other professional training		In a relationship but living independently	8	Male	None	1 to 1.5 years	Pediatrician		4 - 4.5 years	Frequently	Frequently	Severely	Severely	Severely	Moderately	Severely	Severely	Severely	Severely	Severely	Moderately	Severely	Frequently	Frequently	Severely	Severely	Moderately	Moderately	Moderately	Moderately	Moderately	Frequently	Frequently	Frequently	Somewhat True	Certainly True	Not True	Not True	Certainly True	Somewhat True	Somewhat True	Not True	Somewhat True	Somewhat True	Somewhat True
Male	51	European		University Degree		Single / a solo parent	15	Male	1	2.5 - 3 years	Other (please specify):	psychiatrist	10 years or older	Not at all	Not at all	Moderately	Frequently	Moderately	Frequently	Frequently	Rarely	Not at all	Moderately	Not at all	Frequently	Not at all	Rarely	Rarely	Not at all	Not at all	Moderately	Moderately	Moderately	Rarely	Moderately	Moderately	Moderately	Moderately	Somewhat True	Somewhat True	Not True	Not True	Not True	Somewhat True	Certainly True	Certainly True	Certainly True	Somewhat True	Somewhat True
Female	46	European		Technical College or other professional training		Single / a solo parent	7	Male	None	4 - 4.5 years	Pediatrician		4 - 4.5 years	Frequently	Moderately	Severely	Frequently	Severely	Severely	Severely	Severely	Severely	Frequently	Frequently	Severely	Severely	Severely	Severely	Frequently	Frequently	Frequently	Moderately	Frequently	Rarely	Not at all	Not at all	Rarely	Rarely	Not True	Certainly True	Certainly True	Not True	Somewhat True	Not True	Certainly True	Certainly True	Certainly True	Not True	Somewhat True
Female	55	Other (please specify):	British	University Degree		Married	23	Female	None	5 years or older	Other (please specify):	Psychiatrist	10 years or older	Not at all	Frequently	Severely	Moderately	Frequently	Frequently	Frequently	Severely	Severely	Moderately	Not at all	Rarely	Not at all	Frequently	Frequently	Rarely	Frequently	Rarely	Moderately	Severely	Frequently	Rarely	Frequently	Frequently	Rarely	Somewhat True	Somewhat True	Certainly True	Not True	Not True	Somewhat True	Certainly True	Certainly True	Somewhat True	Somewhat True	Not True
Female	46	Other (please specify):	pakeha	Technical College or other professional training		Married	16	Male	None	2 - 2.5 years	Pediatrician		10 years or older	Not at all	Not at all	Frequently	Not at all	Moderately	Moderately	Frequently	Moderately	Moderately	Moderately	Not at all	Moderately	Not at all	Rarely	Moderately	Rarely	Rarely	Not at all	Not at all	Not at all	Not at all	Not at all	Rarely	Rarely	Rarely	Somewhat True	Not True	Somewhat True	Not True		Somewhat True	Somewhat True	Certainly True	Not True	Somewhat True	Not True
Female	53	European		Secondary School		Married	18	Male	None	1 to 1.5 years	Psychologist		10 years or older	Not at all	Frequently	Severely	Severely	Rarely	Severely	Frequently	Severely	Not at all	Frequently	Moderately	Moderately	Not at all	Rarely	Severely	Moderately	Rarely	Rarely	Moderately	Rarely	Moderately	Moderately	Rarely	Rarely	Moderately	Not True	Somewhat True	Certainly True	Somewhat True	Certainly True	Not True	Certainly True	Somewhat True	Not True	Not True	Somewhat True
Male	56	European		Technical College or other professional training		Single / a solo parent	23	Female	None	3.5 - 4 years	My Doctor/ General Practitioner (GP)		4 - 4.5 years	Rarely	Moderately	Severely	Rarely	Severely	Frequently	Frequently	Frequently	Moderately	Rarely	Not at all	Rarely	Moderately	Rarely	Rarely	Frequently	Frequently	Rarely	Rarely	Moderately	Moderately	Severely	Severely	Not at all	Rarely	Somewhat True	Somewhat True	Not True	Somewhat True	Certainly True	Not True	Certainly True	Somewhat True	Somewhat True	Not True	Somewhat True
Female	41	European		University Degree		Not married but living together/de facto relationship	12	Male	2	4 - 4.5 years	Psychologist		8 - 9 years	Not at all	Not at all	Moderately	Not at all	Moderately	Not at all	Frequently	Moderately	Not at all	Not at all	Not at all	Not at all	Not at all	Not at all	Moderately	Not at all	Not at all	Not at all	Frequently	Frequently	Frequently	Frequently	Frequently	Frequently	Frequently	Somewhat True	Certainly True	Certainly True	Somewhat True	Certainly True	Certainly True	Not True	Certainly True	Somewhat True	Somewhat True	Not True
Female	29	European		Secondary School		Married	7	Female	3	2.5 - 3 years	Pediatrician		5 - 6 years	Not at all	Not at all	Not at all	Not at all	Not at all	Not at all	Frequently	Rarely	Severely	Frequently	Moderately	Not at all	Not at all	Not at all	Frequently	Frequently	Not at all	Not at all	Not at all	Not at all	Not at all	Frequently	Not at all	Moderately	Not at all	Somewhat True	Not True	Certainly True	Certainly True	Somewhat True	Not True	Somewhat True	Somewhat True	Not True	Certainly True	Not True
Female	34	European		University Degree		Not married but living together/de facto relationship	4	Male	1	1 to 1.5 years	Pediatrician		2.5 - 3 years	Frequently	Frequently	Frequently	Moderately	Moderately	Rarely	Frequently	Moderately	Severely	Severely	Severely	Severely	Moderately	Frequently	Severely	Rarely	Moderately	Moderately	Moderately	Rarely	Rarely	Rarely	Rarely	Moderately	Moderately					Certainly True	Somewhat True	Somewhat True	Somewhat True	Somewhat True	Not True	Somewhat True
Male	58	European		University Degree		Married	15	Male	1	1.5 - 2 years	Other (please specify):	Pediatric Psychiatrist	2.5 - 3 years	Severely	Not at all	Frequently	Moderately	Frequently	Rarely	Not at all	Moderately	Not at all	Moderately	Rarely	Severely	Moderately	Moderately	Frequently	Moderately	Frequently	Severely	Moderately	Rarely	Frequently	Rarely	Frequently	Moderately	Moderately	Certainly True	Certainly True	Not True	Not True	Somewhat True	Certainly True	Certainly True	Somewhat True	Certainly True	Not True	Certainly True
Female	37	European		Secondary School		Married	7	Male	2	2.5 - 3 years	Pediatrician		3.5 - 4 years	Frequently	Rarely	Frequently	Moderately	Severely	Severely	Frequently	Severely	Not at all	Moderately	Not at all	Frequently	Not at all	Frequently	Frequently	Severely	Severely	Frequently	Rarely	Rarely	Rarely	Not at all	Moderately	Moderately	Rarely	Not True	Certainly True	Somewhat True	Somewhat True	Somewhat True	Not True	Not True	Certainly True	Certainly True	Not True	Certainly True
Female	42	European		Technical College or other professional training		Married	7	Male	2	6-12 months	Pediatrician		4.5 - 5 years	Frequently	Frequently	Frequently	Frequently	Frequently	Frequently	Frequently	Frequently	Moderately	Frequently	Frequently	Moderately	Moderately	Moderately	Frequently	Moderately	Rarely	Moderately	Moderately	Rarely	Rarely	Moderately	Frequently	Moderately	Frequently	Somewhat True	Certainly True	Certainly True	Somewhat True	Certainly True	Somewhat True	Certainly True	Not True	Certainly True	Somewhat True	Certainly True
Female	35	European		Secondary School		Married	12	Male	1	3 - 3.5 years	My child has never received a formal diagnosis			Not at all		Severely	Frequently	Severely	Severely	Severely	Severely	Not at all	Rarely	Not at all	Not at all	Not at all	Severely	Severely	Moderately		Not at all	Moderately	Moderately	Moderately	Not at all	Rarely	Severely	Moderately	Not True	Certainly True	Certainly True	Not True	Certainly True	Somewhat True	Not True	Certainly True	Certainly True	Somewhat True	Certainly True
Female	37	European		University Degree		Single / a solo parent	5	Male	None	1.5 - 2 years	Pediatrician		3.5 - 4 years	Moderately	Moderately	Severely	Frequently	Severely	Severely	Severely	Severely	Severely	Severely	Severely	Severely	Not at all	Frequently	Severely	Not at all	Moderately	Moderately	Moderately	Moderately	Rarely	Moderately	Moderately	Rarely	Rarely	Somewhat True	Certainly True	Not True	Not True	Certainly True	Somewhat True	Certainly True	Somewhat True	Certainly True	Somewhat True	Certainly True
Female	46	European		Other (please specify):	Post-grad	Married	8	Male	1	3 - 3.5 years	Pediatrician		6 - 7 years	Rarely	Rarely	Moderately	Frequently	Moderately	Moderately	Severely	Frequently	Not at all	Moderately	Not at all	Frequently	Not at all	Moderately	Frequently	Not at all	Rarely	Rarely	Not at all	Not at all	Not at all	Not at all	Not at all	Not at all	Not at all	Somewhat True	Certainly True	Somewhat True	Somewhat True	Certainly True	Somewhat True	Somewhat True	Somewhat True	Certainly True	Not True	Certainly True
Female	47	Asian		Other (please specify):	MA	Married	11	Male	1	6-12 months	Pediatrician		4 - 4.5 years	Not at all	Not at all	Frequently	Not at all	Frequently	Frequently	Severely	Moderately	Frequently	Severely	Not at all	Frequently	Not at all	Frequently	Frequently	Frequently	Moderately	Not at all	Not at all	Frequently	Frequently	Moderately	Rarely	Not at all	Frequently	Not True	Not True	Not True	Somewhat True	Not True	Somewhat True	Certainly True	Not True	Not True	Somewhat True	Not True
Female	41	European		Other (please specify):	I also have a Masters qualification	Single / a solo parent	12	Male	1	1.5 - 2 years	Other (please specify):	It was a team with a pediatrician, psychologist and speech language therapist	4 - 4.5 years	Frequently	Frequently	Severely	Frequently	Frequently	Moderately	Frequently	Frequently	Rarely	Moderately	Rarely	Moderately	Not at all	Moderately	Frequently	Moderately	Rarely	Moderately	Moderately	Rarely	Rarely	Moderately	Frequently	Frequently	Moderately	Somewhat True	Not True	Not True	Not True	Somewhat True	Somewhat True	Certainly True	Somewhat True	Not True	Somewhat True	Not True
Male	50	European		Other (please specify):	POST-GRADUATE	Married	16	Female	1	3.5 - 4 years	Pediatrician		5 - 6 years	Not at all	Not at all	Moderately	Moderately	Moderately	Frequently	Rarely	Frequently	Not at all	Moderately	Not at all	Frequently	Not at all	Moderately	Frequently	Not at all	Rarely	Moderately	Rarely	Rarely	Moderately	Not at all	Moderately	Frequently	Frequently	Not True	Not True	Somewhat True	Not True	Somewhat True	Somewhat True	Certainly True	Certainly True	Not True	Somewhat True	Somewhat True
Female	37	European		Technical College or other professional training		In a relationship but living independently	8	Male	2	1.5 - 2 years	Other (please specify):	Specialist at the hospital	4.5 - 5 years	Rarely	Frequently	Frequently	Frequently	Frequently	Moderately	Frequently	Frequently	Severely	Frequently	Frequently	Moderately	Moderately	Moderately	Moderately	Frequently	Moderately	Frequently	Moderately	Frequently	Frequently	Frequently	Frequently	Moderately	Frequently	Certainly True	Not True	Not True	Somewhat True	Certainly True	Certainly True	Somewhat True	Not True	Not True	Certainly True	Not True
Female	52	European		Technical College or other professional training		Married	24	Male	None	0-6 months	Psychologist		6 - 7 years	Not at all	Frequently	Frequently	Rarely	Moderately	Moderately	Moderately	Moderately	Not at all	Rarely	Rarely	Rarely	Not at all	Rarely	Moderately	Rarely	Not at all	Not at all	Moderately	Not at all	Moderately	Moderately	Rarely	Moderately	Moderately	Somewhat True	Certainly True	Not True	Not True	Somewhat True	Not True	Certainly True	Somewhat True	Somewhat True	Somewhat True	Somewhat True
Female	56	European		Other (please specify):	Level 7 diploma	Married	22	Male	1	4.5 - 5 years	Psychologist		10 years or older	Frequently	Frequently	Rarely	Rarely	Rarely	Moderately	Severely	Rarely	Not at all	Moderately	Rarely	Moderately		Moderately	Frequently	Rarely	Not at all	Rarely	Frequently	Frequently	Severely	Moderately	Frequently	Frequently	Frequently	Somewhat True	Not True	Not True	Somewhat True	Not True	Not True	Certainly True	Certainly True	Not True	Not True	Certainly True
Female	58	European		University Degree		Married		Male	None	5 years or older	Pediatrician		10 years or older	Severely	Not at all	Severely	Severely	Severely	Severely	Severely	Severely	Severely	Severely		Severely			Severely	Severely			Frequently	Frequently	Frequently			Severely		Not True	Not True		Not True	Certainly True	Not True	Certainly True	Certainly True	Not True	Not True	Not True
Female	51	European		Secondary School		Married	19	Male		1.5 - 2 years	My Doctor/ General Practitioner (GP)		2 - 2.5 years	Frequently	Rarely	Severely	Moderately	Severely	Moderately	Frequently	Severely	Moderately	Frequently	Frequently	Frequently	Not at all	Moderately	Frequently	Moderately	Not at all	Not at all	Not at all	Frequently	Rarely	Rarely	Not at all	Moderately	Moderately	Not True	Certainly True	Certainly True	Not True	Certainly True	Not True	Certainly True	Certainly True	Certainly True	Not True	Somewhat True
Female	58	European		Technical College or other professional training		Married	27	Male	None	5 years or older	Psychologist		10 years or older	Moderately	Frequently	Frequently	Frequently	Frequently	Severely	Severely	Frequently	Frequently	Frequently	Frequently	Frequently	Moderately	Frequently	Frequently	Frequently	Rarely	Rarely	Rarely	Rarely	Rarely	Moderately	Not at all	Not at all	Rarely	Not True	Not True	Certainly True	Not True	Certainly True	Not True	Certainly True	Somewhat True	Not True	Not True	Not True
Female	48	Other (please specify):	Maori and pakeha	University Degree		Single / a solo parent	12	Female	1	4.5 - 5 years	Pediatrician		5 - 6 years	Frequently	Frequently	Frequently	Severely	Frequently	Frequently	Frequently	Severely	Rarely	Moderately	Moderately	Frequently	Moderately	Moderately	Frequently	Moderately	Moderately	Frequently	Moderately	Moderately	Rarely	Rarely	Not at all	Rarely	Rarely	Somewhat True	Somewhat True	Not True	Not True	Not True	Not True	Certainly True	Not True	Somewhat True	Somewhat True	Somewhat True
Female	55	European		Other (please specify):	Post graduate medical qualifications	Married	17	Male	1	2 - 2.5 years	Pediatrician		3 - 3.5 years	Rarely	Rarely	Not at all	Moderately	Rarely	Moderately	Frequently	Moderately	Not at all	Moderately	Not at all	Moderately	Not at all	Frequently	Frequently	Moderately	Frequently	Rarely	Not at all	Not at all	Rarely	Moderately	Rarely	Moderately	Rarely	Somewhat True	Certainly True	Somewhat True	Not True	Not True	Not True	Certainly True	Certainly True	Certainly True	Not True	Certainly True
Female	63	European		Secondary School		Married	33	Male	None	3.5 - 4 years	Other (please specify):	Tony Attwood	7 - 8 years	Moderately	Frequently	Frequently	Frequently	Severely	Moderately	Severely	Severely	Moderately	Frequently	Not at all	Moderately	Frequently	Frequently	Frequently	Moderately	Rarely	Rarely	Moderately	Moderately	Rarely	Frequently	Severely	Moderately	Severely	Not True	Not True	Somewhat True	Not True	Somewhat True	Not True	Certainly True	Certainly True	Not True	Not True	Not True
Female	46	European		University Degree		Single / a solo parent,Previously divorced,In a relationship but living independently	10	Female	1	1.5 - 2 years	Other (please specify):	My GP first noticed my daughter was ASD when she was 5 but it took till she was 7.5 for the child development team to formally diagnose her	6 - 7 years	Not at all	Not at all	Moderately	Frequently	Not at all	Severely	Rarely	Moderately	Not at all	Moderately	Not at all	Rarely	Not at all	Rarely	Rarely	Not at all	Rarely	Rarely	Not at all	Not at all	Not at all	Not at all	Not at all	Not at all	Not at all	Certainly True	Somewhat True	Somewhat True	Somewhat True	Not True	Certainly True	Not True	Certainly True	Not True	Certainly True	Somewhat True
Female	56	European		University Degree		Married	19	Male	1	1 to 1.5 years	Psychologist		5 - 6 years	Not at all	Not at all	Rarely	Not at all	Moderately	Moderately	Moderately	Moderately	Not at all	Rarely	Not at all	Frequently	Not at all	Moderately	Moderately	Moderately	Not at all	Not at all	Not at all	Not at all	Rarely	Rarely	Moderately	Not at all	Not at all	Somewhat True	Not True	Certainly True	Somewhat True	Somewhat True	Not True	Certainly True	Somewhat True	Not True	Not True	Not True
Female	52	European		Other (please specify):	Post graduate degree	Single / a solo parent	16	Male	1	1.5 - 2 years	Psychologist		5 - 6 years	Not at all	Not at all	Frequently	Not at all	Rarely	Frequently	Frequently	Moderately	Not at all	Moderately	Not at all	Moderately	Not at all	Moderately	Frequently	Moderately	Not at all	Not at all	Rarely	Moderately	Moderately	Not at all	Not at all	Rarely	Rarely	Not True	Not True	Somewhat True	Not True	Somewhat True	Not True	Certainly True	Somewhat True	Somewhat True	Not True	Somewhat True
Female	44	European		University Degree		Single / a solo parent	5	Male	2	1.5 - 2 years	Pediatrician		2 - 2.5 years	Rarely	Rarely	Frequently	Moderately	Severely	Frequently	Severely	Moderately	Severely	Severely	Not at all	Severely	Severely	Frequently	Severely	Not at all	Frequently	Moderately	Moderately	Rarely	Moderately	Rarely	Not at all	Moderately	Frequently	Not True	Certainly True		Not True	Somewhat True	Not True	Somewhat True	Somewhat True	Certainly True	Not True	Somewhat True
Female	32	European		Secondary School		Not married but living together/de facto relationship	5	Male	3	3 - 3.5 years	Pediatrician		3 - 3.5 years	Moderately	Frequently	Rarely	Not at all	Rarely	Moderately	Rarely	Rarely	Severely	Severely	Severely	Severely	Not at all	Frequently	Moderately	Frequently	Rarely	Not at all	Rarely	Moderately	Not at all	Rarely	Not at all	Rarely	Not at all	Not True	Certainly True	Somewhat True	Not True	Certainly True	Not True	Certainly True	Somewhat True	Certainly True	Not True	Certainly True
Female	38	European		Primary School		Married	12		2	2.5 - 3 years	Psychologist		6 - 7 years	Severely	Severely	Frequently	Moderately	Severely	Severely	Severely	Severely	Not at all	Frequently	Not at all	Moderately	Rarely	Severely	Severely	Frequently	Frequently	Frequently	Moderately	Moderately	Moderately	Frequently		Moderately	Severely	Somewhat True	Certainly True	Certainly True	Certainly True	Certainly True	Certainly True	Somewhat True	Certainly True	Certainly True	Certainly True	Certainly True
Female	53	Maori		Secondary School		Single / a solo parent	18	Male	None	2 - 2.5 years	Other (please specify):	Dr Marks from Starship Hospital	6 - 7 years	Rarely	Moderately	Severely	Frequently	Frequently	Moderately	Severely	Frequently	Moderately	Moderately	Moderately	Moderately	Frequently	Moderately	Frequently	Frequently	Severely	Frequently	Frequently	Frequently	Frequently	Moderately	Moderately	Frequently	Frequently	Certainly True	Certainly True	Not True	Not True	Not True	Somewhat True	Certainly True	Not True	Certainly True	Somewhat True	Certainly True
Female	37	European		Technical College or other professional training		Married	8	Male	1	1 to 1.5 years	Pediatrician		4.5 - 5 years	Frequently	Rarely	Moderately	Rarely	Rarely	Severely	Rarely	Moderately	Moderately	Moderately	Rarely	Moderately	Not at all	Frequently	Frequently	Moderately	Moderately	Moderately	Frequently	Frequently	Frequently	Rarely	Rarely	Frequently	Frequently	Somewhat True	Somewhat True	Not True	Not True	Somewhat True	Somewhat True	Certainly True	Somewhat True	Somewhat True	Not True	Somewhat True
Female	68	European		Technical College or other professional training		Single / a solo parent	32	Male	None	6-12 months	Pediatrician		10 years or older					Severely		Severely	Severely	Severely	Severely	Severely	Severely		Severely	Severely		Severely		Not at all	Rarely	Not at all	Rarely	Not at all	Rarely	Rarely	Somewhat True	Not True	Not True	Somewhat True	Not True	Not True	Certainly True	Not True	Not True	Somewhat True	Not True
Male	36	Middle Eastern/Latin American/African		University Degree		Married	7	Male	2	1.5 - 2 years	Pediatrician		2 - 2.5 years	Moderately	Frequently	Frequently	Moderately	Frequently	Rarely	Frequently	Frequently	Severely	Severely	Severely	Moderately	Frequently	Rarely	Frequently	Frequently	Not at all	Not at all	Frequently	Moderately	Frequently	Frequently	Frequently	Frequently	Frequently	Certainly True	Somewhat True	Not True	Somewhat True	Not True	Certainly True	Certainly True	Not True	Not True	Certainly True	Not True
Female	46	Maori		Technical College or other professional training			15	Male	None	1 to 1.5 years	Pediatrician		3 - 3.5 years	Frequently	Rarely	Frequently	Frequently	Moderately	Rarely	Rarely	Moderately	Severely	Severely	Not at all	Not at all	Not at all	Moderately	Moderately	Moderately	Rarely	Rarely	Rarely	Rarely	Moderately	Moderately	Not at all	Moderately	Moderately	Somewhat True	Certainly True	Not True	Not True	Not True	Not True	Certainly True	Not True	Certainly True	Not True	Somewhat True
Female	51	European		Technical College or other professional training		Married	9	Male	2	5 years or older	Psychologist		6 - 7 years	Rarely	Rarely	Moderately	Moderately	Severely	Severely	Frequently	Frequently	Rarely	Severely	Frequently	Frequently	Moderately	Frequently	Frequently	Frequently	Frequently	Moderately	Moderately	Frequently	Rarely	Frequently	Moderately	Rarely	Moderately		Certainly True	Certainly True	Not True	Certainly True	Somewhat True	Somewhat True	Certainly True	Certainly True	Somewhat True	Certainly True
Female	41	European		University Degree		Married		Male	2	2 - 2.5 years	Pediatrician		2.5 - 3 years	Frequently	Rarely	Frequently	Frequently	Severely	Frequently	Frequently	Moderately	Moderately	Moderately	Moderately	Frequently	Not at all	Frequently	Frequently	Frequently	Moderately	Rarely	Moderately	Frequently	Moderately	Moderately	Moderately	Moderately	Moderately	Somewhat True	Not True	Somewhat True	Somewhat True	Certainly True	Somewhat True	Certainly True	Somewhat True	Not True	Somewhat True	Certainly True
Female	52	European		Secondary School		Single / a solo parent	8	Female	None	3.5 - 4 years	Pediatrician		5 - 6 years	Rarely	Rarely	Moderately	Moderately	Moderately	Frequently	Moderately	Frequently	Not at all	Moderately	Not at all	Moderately	Not at all	Moderately	Moderately	Frequently	Not at all	Not at all	Not at all	Frequently	Not at all	Not at all	Not at all	Rarely	Rarely	Not True	Somewhat True	Not True	Not True	Certainly True	Not True	Certainly True	Not True	Somewhat True	Not True	Somewhat True
Female	41	European		University Degree		Married	12	Female	1	3 - 3.5 years	Psychologist		8 - 9 years	Moderately	Moderately	Moderately	Frequently	Moderately	Frequently	Frequently	Frequently	Not at all	Moderately	Not at all	Rarely	Moderately	Moderately	Moderately	Not at all	Rarely	Rarely	Not at all	Rarely	Moderately	Rarely	Rarely	Moderately	Not at all	Certainly True	Certainly True	Somewhat True	Somewhat True	Somewhat True	Somewhat True	Not True	Certainly True	Somewhat True	Somewhat True	Somewhat True
Male	52	European		Technical College or other professional training		Married	5	Female	1	1.5 - 2 years	Pediatrician		2 - 2.5 years	Moderately	Frequently	Moderately	Moderately	Moderately	Moderately	Moderately	Moderately	Severely	Severely	Severely	Severely	Severely	Rarely	Frequently	Severely	Moderately	Frequently	Moderately	Rarely	Moderately	Moderately	Rarely	Moderately	Moderately	Somewhat True	Somewhat True	Not True	Somewhat True	Somewhat True	Not True	Somewhat True	Not True	Somewhat True	Not True	Somewhat True
Female	41	European		Technical College or other professional training		Married	13	Male	2	2.5 - 3 years	Psychologist		7 - 8 years	Frequently	Moderately	Severely	Frequently	Severely	Frequently	Severely	Severely	Rarely	Frequently	Severely	Frequently	Severely	Frequently	Frequently	Frequently	Moderately	Frequently	Rarely	Rarely	Rarely	Severely	Rarely	Rarely	Moderately	Not True	Somewhat True	Not True	Not True	Certainly True	Not True	Certainly True	Somewhat True	Somewhat True	Not True	Somewhat True
Female	49	European		Technical College or other professional training		Married	20	Male	None	6-12 months	Pediatrician		2.5 - 3 years	Frequently	Frequently	Severely	Severely	Severely	Frequently	Frequently	Severely	Moderately	Frequently	Rarely	Severely	Not at all	Moderately	Frequently	Rarely	Not at all	Not at all	Moderately	Rarely	Rarely	Rarely	Moderately	Rarely	Rarely	Not True	Somewhat True	Certainly True	Not True	Certainly True	Somewhat True	Certainly True	Certainly True	Certainly True	Not True	Somewhat True
Female	50	European		Secondary School			16	Male	1	4 - 4.5 years	Other (please specify):	Waikids	5 - 6 years	Rarely	Rarely	Severely	Severely	Severely	Severely	Frequently	Frequently	Severely	Severely	Severely	Severely	Not at all	Frequently	Severely	Not at all	Severely	Severely	Moderately	Frequently	Moderately	Rarely	Rarely	Rarely	Rarely	Somewhat True	Somewhat True	Not True	Not True	Somewhat True	Not True	Certainly True	Somewhat True	Somewhat True	Not True	Certainly True
Female	56	European		University Degree		Married	18	Female	1	2 - 2.5 years	Psychologist		8 - 9 years	Not at all	Not at all	Moderately	Rarely	Rarely	Severely	Rarely	Frequently	Not at all	Not at all	Not at all	Not at all	Not at all	Rarely	Frequently	Rarely	Not at all	Not at all	Rarely	Not at all	Not at all	Not at all	Rarely	Moderately	Rarely	Somewhat True	Not True	Certainly True	Somewhat True	Certainly True	Somewhat True	Not True	Certainly True	Not True	Somewhat True	Somewhat True
Female	53	European		Technical College or other professional training		Married	15	Male	1	1.5 - 2 years	Psychologist		5 - 6 years		Not at all	Not at all	Not at all	Not at all	Not at all	Not at all	Not at all	Rarely	Moderately	Not at all	Rarely	Not at all	Moderately	Frequently	Not at all	Not at all	Not at all	Not at all	Not at all	Rarely					Not True	Not True	Not True	Not True	Not True	Not True	Certainly True	Not True	Not True	Not True	Not True
Female	34	European		University Degree		Married	3	Female	None	6-12 months	Pediatrician		1.5 - 2 years	Frequently	Frequently	Frequently	Frequently	Moderately	Frequently	Frequently	Frequently	Not at all	Moderately	Moderately	Moderately	Moderately	Moderately	Moderately	Moderately	Frequently	Frequently	Rarely	Moderately	Rarely	Moderately	Rarely	Rarely	Moderately	Somewhat True	Certainly True	Not True	Somewhat True	Certainly True	Not True	Certainly True	Somewhat True	Certainly True	Not True	Certainly True
Female	53	European		University Degree		Single / a solo parent	15	Male	1	4 - 4.5 years	Pediatrician		4 - 4.5 years	Frequently	Moderately	Frequently	Frequently	Frequently	Moderately	Severely	Frequently	Moderately	Frequently	Moderately	Frequently	Rarely	Frequently	Frequently	Moderately	Rarely	Rarely	Rarely	Moderately	Rarely	Not at all	Rarely	Moderately	Rarely	Somewhat True	Certainly True	Not True	Not True	Somewhat True	Not True	Certainly True	Somewhat True	Somewhat True	Not True	Somewhat True
Male	47	European		University Degree		Married	9	Male	1	2 - 2.5 years	Psychologist		4 - 4.5 years	Not at all	Rarely	Severely	Rarely	Severely	Frequently	Not at all	Rarely	Severely	Severely	Severely	Severely	Not at all	Severely	Severely	Frequently	Frequently	Frequently	Moderately	Rarely	Frequently	Rarely	Rarely	Moderately	Frequently	Not True	Certainly True	Certainly True	Not True	Certainly True	Somewhat True	Somewhat True	Somewhat True	Certainly True	Somewhat True	Certainly True
Female	54	European		University Degree		Single / a solo parent	15	Male	None	1.5 - 2 years	Pediatrician		2.5 - 3 years	Moderately	Rarely	Severely	Frequently	Severely	Rarely	Severely	Frequently	Severely	Severely	Moderately	Moderately	Not at all	Moderately	Moderately	Rarely	Not at all	Not at all	Not at all	Not at all	Not at all	Moderately	Not at all	Not at all	Not at all	Somewhat True	Not True	Not True	Not True	Somewhat True	Certainly True	Not True	Certainly True	Not True	Not True	Not True
Male	45	Maori		University Degree		Not married but living together/de facto relationship	7	Male	1	1 to 1.5 years	Pediatrician		1.5 - 2 years	Frequently	Rarely	Severely	Moderately	Frequently	Frequently	Severely	Frequently	Frequently	Frequently	Severely	Frequently	Moderately	Rarely	Moderately	Frequently	Severely	Severely	Frequently	Moderately	Rarely	Frequently	Moderately	Moderately	Frequently	Somewhat True	Somewhat True	Not True	Somewhat True	Somewhat True	Somewhat True	Somewhat True	Somewhat True	Somewhat True	Not True	Somewhat True
Female	51	Maori		University Degree		Not married but living together/de facto relationship	20	Male	3	2.5 - 3 years	Pediatrician		4 - 4.5 years	Not at all	Not at all	Rarely	Not at all	Rarely	Moderately	Frequently	Rarely	Not at all	Rarely	Not at all	Rarely	Not at all	Not at all	Rarely	Rarely	Not at all	Not at all	Moderately	Frequently	Frequently	Frequently	Frequently	Frequently	Frequently	Somewhat True	Not True	Not True	Somewhat True	Not True	Certainly True	Somewhat True	Somewhat True	Not True	Certainly True	Not True
Male	66	European		Technical College or other professional training		Married	23	Female	None	1.5 - 2 years	Pediatrician		2.5 - 3 years	Rarely	Rarely	Severely	Rarely	Moderately	Not at all	Moderately	Frequently	Rarely	Not at all	Not at all	Rarely	Not at all	Frequently	Moderately	Moderately	Not at all	Rarely	Rarely	Not at all	Frequently	Moderately	Frequently	Moderately	Moderately	Somewhat True	Not True	Not True	Not True	Not True	Not True	Certainly True	Somewhat True	Not True	Somewhat True	Not True
Male	55	European		University Degree		Married	15	Male	2	5 years or older	Pediatrician		10 years or older	Rarely		Frequently		Frequently		Moderately		Rarely			Moderately		Rarely			Moderately		Moderately		Rarely		Moderately		Moderately	Somewhat True		Somewhat True		Somewhat True		Certainly True	Somewhat True		Somewhat True
Female	28	Maori		University Degree		Married	3	Female	2	1.5 - 2 years	Pediatrician		3.5 - 4 years	Moderately	Frequently	Rarely	Moderately	Severely	Moderately	Frequently	Rarely	Severely	Severely	Severely	Severely	Severely	Frequently	Severely	Severely	Severely	Frequently	Frequently	Frequently	Frequently	Moderately	Moderately	Moderately	Frequently	Somewhat True	Somewhat True	Not True	Somewhat True	Somewhat True	Somewhat True	Somewhat True	Not True	Somewhat True	Not True	Somewhat True
Female	70+	European		University Degree		Single / a solo parent	50	Male	None	1 to 1.5 years	Psychologist		10 years or older	Frequently	Moderately	Frequently	Moderately	Moderately	Rarely	Frequently	Rarely	Rarely	Moderately	Not at all	Moderately	Not at all	Rarely	Moderately	Moderately	Not at all	Not at all	Rarely	Rarely	Moderately	Moderately	Rarely	Rarely	Rarely	Somewhat True	Not True	Not True	Somewhat True	Not True	Somewhat True	Certainly True	Not True	Not True	Somewhat True	Not True
Female	55	European		University Degree		Single / a solo parent	34	Male	None	0-6 months	Pediatrician		2 - 2.5 years	Rarely	Moderately	Frequently	Severely	Frequently	Frequently	Frequently	Frequently	Rarely	Moderately	Moderately	Moderately	Rarely	Moderately	Frequently	Frequently	Frequently	Moderately	Rarely	Rarely	Rarely	Rarely	Rarely	Moderately	Rarely	Somewhat True	Somewhat True	Not True	Somewhat True	Not True	Somewhat True	Certainly True	Somewhat True	Somewhat True	Somewhat True	Somewhat True
Female	50	European		Technical College or other professional training		Previously divorced	15	Female	None	5 years or older	Psychologist		10 years or older	Rarely	Rarely	Frequently	Rarely	Moderately	Severely	Rarely	Severely	Not at all	Frequently	Not at all	Severely	Not at all	Frequently	Severely	Not at all	Not at all	Moderately	Moderately	Frequently	Not at all	Not at all	Not at all	Rarely	Rarely	Somewhat True	Certainly True	Certainly True	Not True	Certainly True	Not True	Certainly True	Certainly True	Certainly True	Not True	Somewhat True
Female	49	European		University Degree		Not married but living together/de facto relationship	11	Male	1	0-6 months	Psychologist		4 - 4.5 years	Rarely	Rarely	Severely	Frequently	Severely	Frequently	Severely	Severely	Rarely	Frequently	Rarely	Moderately	Moderately	Frequently	Frequently	Frequently	Frequently	Frequently	Moderately	Rarely	Moderately	Moderately	Frequently	Moderately	Moderately	Not True	Certainly True	Somewhat True	Somewhat True	Certainly True	Not True	Somewhat True	Certainly True	Certainly True	Not True	Certainly True
Female	36	Other (please specify):	Australian aboriginal	Secondary School		Single / a solo parent	8	Male	None	6-12 months	Psychologist		7 - 8 years	Frequently	Frequently	Severely	Frequently	Severely	Severely	Frequently	Severely	Moderately	Moderately	Frequently	Frequently	Rarely	Moderately	Frequently	Frequently	Frequently	Moderately	Frequently	Frequently	Frequently	Severely	Frequently	Moderately	Frequently	Somewhat True	Certainly True	Certainly True	Not True	Certainly True	Certainly True	Somewhat True	Certainly True	Certainly True	Certainly True	Certainly True
Female	41	European		University Degree		Married ,In a relationship but living independently	8	Female	None	2 - 2.5 years	Pediatrician		3 - 3.5 years	Frequently	Moderately	Moderately	Frequently	Frequently	Frequently	Moderately	Moderately	Frequently	Frequently	Severely	Frequently	Not at all	Severely	Severely	Severely	Rarely	Moderately	Not at all	Rarely	Moderately	Moderately	Not at all	Moderately	Moderately	Not True	Somewhat True	Somewhat True	Somewhat True	Somewhat True	Not True	Certainly True	Certainly True	Somewhat True	Not True	Somewhat True
Female	40	Maori		Technical College or other professional training		Single / a solo parent	17	Female	None	0-6 months	Other (please specify):	Teacher	7 - 8 years	Moderately	Not at all	Not at all	Moderately	Moderately	Moderately	Frequently	Frequently	Not at all	Frequently	Not at all	Rarely	Moderately	Frequently	Frequently	Frequently	Not at all	Not at all	Rarely	Rarely	Moderately	Moderately	Moderately	Moderately	Frequently	Somewhat True	Not True	Not True	Certainly True	Certainly True	Somewhat True	Somewhat True	Somewhat True	Not True	Not True	Not True
Female	49	European		University Degree		Married	15	Male	2	1.5 - 2 years	Psychologist		7 - 8 years	Moderately	Rarely	Frequently	Frequently	Frequently	Frequently	Frequently	Frequently	Not at all	Rarely	Not at all	Rarely	Not at all	Moderately	Frequently	Moderately	Rarely	Rarely	Rarely	Rarely	Rarely	Rarely	Rarely	Rarely	Rarely	Somewhat True	Not True	Somewhat True	Somewhat True	Certainly True	Somewhat True	Certainly True	Certainly True	Somewhat True	Somewhat True	Somewhat True
Female	33	Pasifika		Secondary School		Not married but living together/de facto relationship	15	Female	3	2.5 - 3 years	My child has never received a formal diagnosis			Moderately	Frequently	Severely	Moderately	Severely	Severely	Severely	Severely	Severely	Severely	Rarely	Severely	Not at all	Severely	Frequently	Frequently	Frequently	Moderately	Rarely	Frequently	Rarely	Rarely	Rarely	Rarely	Rarely	Not True	Not True	Certainly True	Not True	Certainly True	Not True	Certainly True	Certainly True	Not True	Not True	Certainly True
Female	47	Asian		University Degree		Married	19	Male	None	1 to 1.5 years	Pediatrician		3 - 3.5 years	Frequently	Moderately	Severely	Frequently	Severely	Moderately	Severely	Frequently	Frequently	Frequently	Frequently	Frequently	Frequently	Frequently	Frequently	Frequently	Moderately	Moderately	Rarely	Frequently	Moderately	Frequently	Rarely	Moderately	Moderately	Somewhat True	Somewhat True	Not True	Not True	Not True	Somewhat True	Certainly True	Not True	Somewhat True	Somewhat True	Somewhat True
Female	51	European		Technical College or other professional training		Single / a solo parent	16	Male	2	4 - 4.5 years	Psychologist		7 - 8 years	Not at all	Not at all	Frequently	Not at all	Frequently	Frequently	Frequently	Frequently	Not at all	Not at all	Not at all	Not at all	Not at all	Rarely	Moderately	Rarely	Not at all	Not at all	Not at all	Not at all	Moderately	Moderately	Moderately	Moderately	Moderately	Somewhat True	Somewhat True	Not True	Not True	Certainly True	Not True	Somewhat True	Certainly True	Somewhat True	Somewhat True	Somewhat True
Female	47	European		University Degree		Married	9	Male	1	1 to 1.5 years	Pediatrician		1 - 1.5 years	Not at all	Not at all	Frequently	Moderately	Frequently	Severely	Frequently	Moderately	Frequently	Frequently	Rarely	Moderately	Not at all	Moderately	Moderately	Frequently	Rarely	Rarely	Rarely	Rarely	Rarely	Rarely	Rarely	Rarely	Rarely	Not True	Certainly True	Not True	Somewhat True	Somewhat True	Not True	Somewhat True	Somewhat True	Certainly True	Somewhat True	Certainly True
Female	40	Asian		University Degree		Married	6	Female	2	1 to 1.5 years	My Doctor/ General Practitioner (GP)		2.5 - 3 years	Frequently	Frequently	Moderately	Frequently	Frequently	Frequently	Frequently	Frequently	Moderately	Frequently	Moderately	Frequently	Moderately	Frequently	Frequently	Frequently	Frequently	Rarely	Moderately	Rarely	Rarely	Rarely	Not at all	Rarely	Rarely	Not True	Somewhat True	Not True	Not True	Somewhat True	Not True	Certainly True	Not True	Somewhat True	Not True	Somewhat True
Female	44	European		Secondary School		Married	3	Male	None	1 to 1.5 years	Pediatrician		2 - 2.5 years	Frequently	Frequently	Frequently	Frequently	Severely	Moderately	Severely	Frequently	Frequently	Severely	Severely	Not at all	Moderately	Not at all	Frequently	Rarely	Frequently	Severely	Not at all	Rarely	Rarely	Rarely	Not at all	Rarely	Rarely	Not True	Certainly True	Not True	Not True	Not True	Not True	Certainly True	Not True	Certainly True	Not True	Somewhat True
Female	48	European		Other (please specify):	post grad	Single / a solo parent	10	Male	2	5 years or older	My child has never received a formal diagnosis
Female	46	European		Technical College or other professional training		Married	7	Male	1	3.5 - 4 years	Pediatrician		3 - 3.5 years	Frequently	Not at all	Frequently	Frequently	Not at all	Moderately	Moderately	Moderately	Severely	Severely	Moderately	Moderately	Not at all
Female	50	Asian		University Degree		Married	20	Male	None	2 - 2.5 years	Pediatrician		3 - 3.5 years	Frequently	Rarely	Moderately	Frequently	Frequently	Frequently	Moderately	Moderately	Severely	Frequently	Severely	Severely	Not at all	Moderately	Severely	Moderately	Severely	Severely
Female	31	Maori		Secondary School		Married	11	Female	2	1.5 - 2 years	Pediatrician		4 - 4.5 years	Frequently	Frequently	Severely	Frequently	Frequently	Frequently	Frequently	Frequently	Moderately	Frequently	Frequently	Frequently	Rarely	Moderately	Frequently	Severely	Frequently	Moderately	Rarely	Frequently	Frequently	Frequently	Rarely	Moderately	Moderately	Not True	Somewhat True	Not True	Somewhat True	Certainly True	Not True	Certainly True	Somewhat True	Certainly True	Somewhat True	Certainly True
Female	45	European		Technical College or other professional training		Married	13	Male	3	5 years or older	Pediatrician		6 - 7 years	Frequently	Frequently	Frequently	Severely	Severely	Severely	Severely	Rarely	Not at all	Rarely	Rarely	Severely	Frequently	Frequently	Frequently	Moderately	Rarely	Rarely	Moderately	Rarely	Not at all	Frequently	Rarely	Rarely	Frequently	Somewhat True	Not True	Certainly True	Not True	Somewhat True	Somewhat True	Certainly True	Certainly True	Not True	Not True	Somewhat True
Female	58	European		Technical College or other professional training		Married	15	Male	None	1.5 - 2 years	Pediatrician		3 - 3.5 years	Not at all	Not at all	Frequently	Frequently	Not at all	Moderately	Frequently	Moderately	Moderately	Moderately	Rarely	Moderately	Not at all	Rarely	Rarely	Moderately	Frequently	Moderately	Rarely	Moderately	Moderately	Not at all	Moderately	Rarely	Moderately	Somewhat True	Certainly True	Not True	Not True	Not True	Somewhat True	Somewhat True	Somewhat True	Certainly True	Somewhat True	Somewhat True
Female	45	Asian		University Degree		Not married but living together/de facto relationship	6	Male	None	4 - 4.5 years	My Doctor/ General Practitioner (GP)		4 - 4.5 years
Female	30	European		University Degree		Married		Male	1		Other (please specify):	Child Development Centre	5 - 6 years	Moderately	Moderately	Frequently	Rarely	Severely	Frequently	Severely	Frequently	Not at all	Rarely	Not at all	Not at all	Not at all
Female	48	European		University Degree		Married	13	Female	None	6-12 months	My child has never received a formal diagnosis			Frequently	Frequently	Frequently	Frequently	Frequently	Frequently	Moderately	Frequently	Not at all	Frequently	Not at all	Moderately	Not at all	Moderately	Frequently	Moderately	Rarely	Frequently	Rarely	Moderately	Moderately	Rarely	Frequently	Moderately	Rarely	Somewhat True	Certainly True	Certainly True	Not True	Somewhat True	Somewhat True	Certainly True	Certainly True	Certainly True	Not True	Certainly True
Female	36	Other (please specify):	Nepalese	Other (please specify):	MBA	Married	6	Male	2	3 - 3.5 years	Pediatrician		3 - 3.5 years	Moderately	Rarely	Rarely	Frequently	Frequently	Frequently	Frequently	Moderately	Moderately	Rarely	Frequently	Moderately	Frequently	Frequently	Severely	Frequently	Rarely	Frequently	Frequently	Frequently	Frequently	Frequently	Moderately	Moderately	Rarely	Somewhat True	Certainly True	Not True	Certainly True	Certainly True	Not True	Not True	Not True		Not True	Certainly True
Female	41	European		Secondary School		Married	18	Male	3	2 - 2.5 years	Pediatrician		2 - 2.5 years
Female	58	European		University Degree		Single / a solo parent	19	Male	None	5 years or older	Pediatrician		7 - 8 years	Not at all	Not at all	Rarely		Frequently	Frequently	Frequently	Moderately	Not at all	Not at all	Not at all	Moderately	Not at all	Rarely	Moderately	Not at all	Rarely	Not at all	Moderately	Moderately	Moderately	Moderately	Moderately	Moderately	Moderately	Somewhat True	Not True	Not True	Somewhat True	Certainly True	Somewhat True	Somewhat True	Not True	Not True	Somewhat True	Not True
Female	58	Other (please specify):	American	Other (please specify):	Masters degree	Married	19	Male	1	5 years or older	Pediatrician		10 years or older	Rarely	Not at all	Moderately	Not at all	Rarely	Rarely	Rarely	Moderately
Female	45	European		Technical College or other professional training		Married	21	Male	1	1.5 - 2 years	Pediatrician		2 - 2.5 years	Frequently	Rarely	Severely	Frequently	Severely		Moderately	Moderately	Severely	Moderately	Not at all	Not at all	Not at all
Female	36	Asian		University Degree		Single / a solo parent	9	Female	None	5 years or older	Psychologist		4.5 - 5 years	Moderately	Rarely	Moderately	Moderately	Moderately	Moderately	Moderately	Rarely	Not at all	Not at all	Not at all	Not at all	Not at all	Rarely	Moderately	Rarely	Moderately	Moderately	Moderately	Moderately	Moderately	Moderately	Moderately	Moderately	Moderately	Somewhat True	Not True	Not True	Somewhat True	Not True	Somewhat True	Somewhat True	Not True	Not True	Somewhat True	Not True
							7	Male	1	1.5 - 2 years	Pediatrician			Moderately	Rarely	Rarely	Not at all	Rarely	Not at all	Rarely	Rarely	Rarely	Severely	Not at all	Rarely	Not at all	Rarely	Rarely	Not at all	Not at all	Severely	Not at all	Not at all	Severely	Frequently	Not at all	Rarely	Frequently	Not True	Certainly True	Not True	Certainly True	Not True	Not True	Certainly True	Not True	Certainly True	Not True	Not True
Female	54	European		University Degree		Married	20	Female	3	2 - 2.5 years	Other (please specify):	CAMHS psychiatrist	10 years or older	Rarely	Rarely	Moderately	Moderately	Moderately	Frequently	Frequently	Frequently	Not at all	Moderately	Rarely	Rarely	Moderately	Rarely	Moderately	Moderately	Moderately	Rarely	Frequently	Moderately	Frequently	Frequently	Frequently	Not at all	Not at all	Somewhat True	Certainly True	Certainly True	Somewhat True	Not True	Somewhat True	Not True	Certainly True	Somewhat True	Certainly True	Somewhat True
Female	39	European		Technical College or other professional training		Married	10	Male	1	1 to 1.5 years	Pediatrician		2 - 2.5 years	Not at all	Not at all	Rarely	Moderately	Not at all	Moderately	Frequently	Moderately	Moderately	Moderately	Rarely	Not at all	Not at all	Moderately	Moderately	Severely	Frequently	Frequently
Female	51	European		University Degree		Married	14	Male	None	2 - 2.5 years	Pediatrician		4 - 4.5 years	Not at all	Not at all	Not at all	Not at all	Moderately	Moderately	Moderately	Moderately	Not at all	Not at all	Not at all	Moderately	Not at all	Moderately	Moderately	Moderately	Not at all	Not at all	Not at all	Not at all	Not at all	Rarely	Rarely	Not at all	Not at all	Somewhat True	Somewhat True	Not True	Not True	Somewhat True	Somewhat True	Not True	Not True	Somewhat True	Not True	Not True
Female	35	Maori		Secondary School		Single / a solo parent		Female	3	2 - 2.5 years	Pediatrician		4 - 4.5 years	Frequently	Severely	Moderately	Severely	Moderately	Severely	Frequently	Rarely	Frequently	Severely	Moderately	Severely	Severely	Frequently	Severely	Severely	Severely	Severely	Frequently	Frequently	Frequently	Frequently	Rarely	Rarely	Moderately	Somewhat True	Certainly True	Somewhat True	Not True	Certainly True	Somewhat True	Certainly True	Somewhat True	Certainly True	Somewhat True	Certainly True
Female	43	European		Technical College or other professional training
Female	30	European		Technical College or other professional training		Single / a solo parent	8	Male	None	1 to 1.5 years	Pediatrician		2 - 2.5 years	Moderately	Frequently	Frequently	Frequently	Frequently	Frequently	Frequently	Frequently	Moderately	Rarely	Rarely	Frequently	Not at all	Rarely	Frequently	Frequently	Rarely	Moderately	Rarely	Rarely	Rarely	Moderately	Moderately	Moderately	Moderately
Female	39	European		Technical College or other professional training		Married	14	Male	4 or more	4 - 4.5 years	Pediatrician		6 - 7 years
Female	62	Other (please specify):	SAMOAN 1/4	Technical College or other professional training		Married
Female	38	Asian		University Degree		Married	7	Male	2	2 - 2.5 years	Pediatrician		5 - 6 years
Female	51	European		University Degree		Married	15	Male	1	1.5 - 2 years	Psychologist		5 - 6 years	Not at all	Not at all	Rarely	Rarely	Rarely	Rarely	Rarely	Rarely	Rarely	Rarely	Not at all	Rarely	Not at all	Rarely	Rarely	Rarely	Rarely	Rarely	Rarely	Not at all	Rarely	Not at all	Rarely	Rarely	Rarely	Somewhat True	Somewhat True	Not True	Not True	Not True	Somewhat True	Not True	Not True	Somewhat True	Somewhat True	Not True
Female	33	Maori		University Degree		Married	4	Male	2	1 to 1.5 years	Pediatrician		2.5 - 3 years	Moderately	Frequently	Rarely	Moderately	Severely	Severely	Frequently	Rarely	Severely	Severely	Severely	Severely	Rarely	Moderately	Frequently	Frequently	Severely	Moderately		Rarely	Not at all	Moderately		Not at all	Frequently	Not True	Certainly True	Somewhat True	Not True	Somewhat True	Not True	Somewhat True	Certainly True	Certainly True	Not True	Somewhat True
Female	43	European		Technical College or other professional training		Married ,Not married but living together/de facto relationship	5	Male	None	2.5 - 3 years	Other (please specify):	Starship Developmental Specialist	4 - 4.5 years	Frequently	Moderately	Severely	Severely	Frequently	Severely	Frequently	Moderately	Not at all	Rarely	Frequently	Moderately	Moderately
Female	37	Maori		Technical College or other professional training		Married
Female	37	Pasifika		Technical College or other professional training		Married	4	Female	3	1 to 1.5 years	Psychologist		1.5 - 2 years	Frequently	Moderately	Moderately	Severely	Moderately	Not at all	Frequently	Rarely	Severely	Frequently	Severely	Severely	Severely	Not at all	Not at all	Not at all	Frequently	Moderately	Rarely	Rarely	Not at all	Not at all	Not at all	Moderately	Moderately	Not True	Certainly True	Not True	Not True	Not True	Not True	Somewhat True	Not True	Certainly True	Not True	Not True
Female	56	Maori		Technical College or other professional training		Previously divorced,Not married but living together/de facto relationship	21	Male	None	3.5 - 4 years	Other (please specify):	Private Psychologist	4.5 - 5 years	Not at all	Not at all	Frequently	Moderately	Moderately	Moderately	Severely	Frequently	Rarely	Moderately	Rarely	Moderately	Rarely	Moderately	Moderately	Moderately	Rarely	Rarely	Frequently	Frequently	Moderately	Moderately	Rarely	Moderately	Moderately	Certainly True	Somewhat True	Not True	Not True	Certainly True	Somewhat True	Certainly True	Certainly True	Somewhat True	Somewhat True	Somewhat True
Female	58	European		University Degree		Married	30	Female	None	1.5 - 2 years	My child has never received a formal diagnosis			Not at all	Not at all	Frequently	Not at all	Frequently	Severely	Moderately	Moderately	Rarely	Moderately	Not at all	Rarely	Not at all	Frequently	Frequently	Frequently	Not at all	Not at all	Moderately	Not at all	Moderately	Not at all	Moderately	Moderately	Rarely
Female	42	European		Technical College or other professional training		Not married but living together/de facto relationship	12	Male	2	4 - 4.5 years	Pediatrician		5 - 6 years	Not at all	Not at all	Moderately	Moderately	Moderately	Moderately	Frequently	Rarely	Rarely	Rarely	Rarely	Rarely	Not at all	Moderately	Moderately	Not at all	Not at all	Not at all	Frequently	Frequently	Frequently	Frequently	Moderately	Moderately	Frequently	Somewhat True	Not True	Not True	Not True	Not True	Somewhat True	Certainly True	Not True	Not True	Somewhat True	Not True
Female	46	European		Technical College or other professional training		Married	13	Male	1	1.5 - 2 years	Pediatrician		6 - 7 years	Moderately	Not at all	Frequently	Rarely	Moderately	Rarely	Frequently	Severely	Not at all	Moderately	Not at all	Moderately	Not at all	Moderately	Moderately	Rarely	Not at all	Not at all	Not at all	Not at all	Not at all	Not at all	Moderately	Moderately	Moderately	Somewhat True	Not True	Somewhat True	Somewhat True	Certainly True	Somewhat True	Not True	Somewhat True	Not True	Somewhat True	Not True
Male	51	European		Secondary School		Single / a solo parent	22	Female	None	0-6 months	Pediatrician		3 - 3.5 years	Frequently	Rarely	Frequently	Frequently	Severely	Frequently	Severely	Severely	Moderately	Severely	Frequently	Severely	Frequently	Frequently	Frequently	Frequently	Moderately	Moderately	Moderately	Rarely	Moderately	Moderately	Rarely	Rarely	Moderately	Not True	Somewhat True	Not True	Not True	Certainly True	Not True	Certainly True	Certainly True	Somewhat True	Not True	Somewhat True
Female	37	European		University Degree		Not married but living together/de facto relationship		Female	3	6-12 months	Pediatrician		3.5 - 4 years	Severely	Frequently	Severely	Severely	Severely	Severely	Severely	Frequently	Not at all	Moderately	Not at all	Rarely	Not at all	Moderately	Frequently	Frequently	Frequently	Frequently	Frequently	Frequently	Frequently	Severely	Moderately	Rarely	Severely	Somewhat True	Certainly True	Certainly True	Certainly True	Certainly True	Certainly True	Certainly True	Certainly True	Certainly True	Certainly True	Certainly True
Male	60	European		University Degree		Not married but living together/de facto relationship	17	Male	None	2 - 2.5 years	Pediatrician		2 - 2.5 years	Not at all	Moderately	Frequently	Frequently	Frequently	Moderately	Frequently	Moderately	Frequently	Frequently	Rarely	Frequently	Not at all	Moderately	Moderately	Frequently	Moderately	Moderately	Not at all	Rarely	Rarely	Rarely	Rarely	Moderately	Rarely	Somewhat True	Certainly True	Not True	Somewhat True	Certainly True	Somewhat True	Somewhat True	Somewhat True	Certainly True	Somewhat True	Somewhat True
Female	51	European		Other (please specify):	Post grad medical	Married	13	Male	1	6-12 months	Psychologist		2 - 2.5 years	Moderately	Moderately	Severely	Rarely	Severely	Frequently	Severely	Severely	Moderately	Not at all	Not at all	Not at all	Not at all	Rarely	Moderately	Frequently	Not at all	Moderately	Frequently	Frequently	Frequently	Frequently	Moderately	Moderately	Frequently	Somewhat True	Certainly True	Somewhat True	Somewhat True	Not True	Not True	Certainly True	Certainly True	Somewhat True	Somewhat True	Certainly True
Female	51	Other (please specify):	Australian	University Degree		Married	8	Female	None	4 - 4.5 years	Pediatrician		7 - 8 years	Rarely	Moderately	Moderately	Moderately	Moderately	Severely	Severely	Frequently	Not at all	Frequently	Not at all	Moderately	Not at all	Moderately	Frequently	Moderately	Rarely	Moderately	Frequently	Frequently	Frequently	Frequently	Moderately	Rarely	Frequently	Somewhat True	Somewhat True	Not True	Somewhat True	Somewhat True	Somewhat True	Not True	Certainly True	Not True	Somewhat True	Somewhat True
Male	46	European		Secondary School		Married	20	Male	2	3 - 3.5 years	My Doctor/ General Practitioner (GP)		8 - 9 years	Severely	Moderately	Severely	Frequently	Frequently	Severely	Frequently	Severely	Severely	Severely	Severely	Severely	Not at all	Not at all	Severely	Frequently	Severely	Severely	Rarely	Not at all	Not at all	Not at all	Not at all	Not at all	Rarely	Not True	Certainly True	Not True	Not True	Not True	Not True	Certainly True	Certainly True	Certainly True	Not True	Certainly True
Female	34	European		Secondary School		Not married but living together/de facto relationship	9	Male	2	2.5 - 3 years	Pediatrician		3.5 - 4 years	Frequently	Moderately	Frequently	Moderately	Frequently	Frequently	Frequently	Moderately	Moderately	Moderately	Moderately	Moderately	Rarely	Frequently	Frequently	Moderately	Frequently	Moderately
Female	42	European		University Degree		Married	17	Male	None	3.5 - 4 years	Pediatrician			Severely	Severely	Severely	Severely	Severely	Severely	Severely	Severely	Moderately	Severely	Frequently	Severely	Moderately	Severely	Severely	Frequently	Frequently	Frequently	Frequently	Frequently	Severely	Severely	Severely	Severely	Severely	Somewhat True	Not True	Not True	Somewhat True	Not True	Not True	Certainly True	Somewhat True	Not True	Not True	Somewhat True
Male	35	European		Secondary School		Married	18	Male	1	5 years or older	Psychologist		10 years or older	Moderately	Frequently	Severely	Moderately	Severely	Severely	Severely	Severely	Not at all	Severely	Not at all	Severely	Not at all	Severely	Severely	Severely	Severely	Severely	Frequently	Severely	Severely	Severely	Rarely	Rarely	Rarely	Somewhat True	Certainly True	Not True	Somewhat True	Certainly True	Not True	Certainly True	Certainly True	Certainly True	Not True	Certainly True
Female	66	European		Secondary School		Married	27	Male	1	3 - 3.5 years	Other (please specify):	Child and Adolescent unit	10 years or older
Female	57	Maori		University Degree		Married	9	Female	3	6-12 months	Pediatrician		4.5 - 5 years
Female	43	European		Secondary School		Not married but living together/de facto relationship	4	Male	3	6-12 months	Pediatrician		3 - 3.5 years	Moderately	Moderately	Frequently	Rarely	Moderately	Not at all	Not at all	Rarely	Frequently	Severely	Not at all	Not at all	Not at all	Moderately	Moderately	Moderately	Rarely	Not at all	Rarely	Rarely	Moderately	Frequently	Frequently	Moderately	Moderately	Certainly True	Somewhat True	Not True	Somewhat True	Not True	Somewhat True	Somewhat True	Not True	Somewhat True	Somewhat True	Somewhat True
Female	38	European		University Degree		Married	6	Male	None	6-12 months	Pediatrician		4 - 4.5 years	Moderately	Rarely	Frequently	Frequently	Frequently	Severely	Moderately	Moderately	Moderately	Rarely	Severely	Frequently	Not at all	Rarely	Rarely	Frequently	Rarely	Moderately	Not at all	Rarely	Not at all	Rarely	Severely	Rarely	Rarely	Not True	Certainly True	Somewhat True	Somewhat True	Somewhat True	Not True	Somewhat True	Somewhat True	Certainly True	Not True	Certainly True
Female	58	Maori		Other (please specify):	Mssters	Married	20	Male	None	3 - 3.5 years	My child has never received a formal diagnosis
Female	44	European		University Degree		Married	5	Male	1	1.5 - 2 years	Pediatrician		2 - 2.5 years	Rarely	Rarely	Frequently	Moderately	Moderately	Moderately	Frequently	Moderately	Severely	Frequently	Frequently	Moderately	Not at all	Moderately	Frequently	Moderately	Rarely	Frequently	Rarely	Moderately	Moderately	Moderately	Moderately	Rarely	Frequently	Somewhat True	Somewhat True	Not True	Somewhat True	Somewhat True	Somewhat True	Somewhat True	Somewhat True	Somewhat True	Somewhat True	Somewhat True
Female	36	Asian		University Degree		Married	5	Female	1	1.5 - 2 years	Pediatrician		1.5 - 2 years	Frequently	Not at all	Frequently	Severely	Severely	Severely	Frequently	Severely		Severely	Severely	Frequently	Severely	Frequently		Frequently	Severely	Frequently	Moderately	Frequently	Moderately	Rarely	Rarely	Moderately	Rarely	Not True	Certainly True	Not True	Somewhat True	Somewhat True	Somewhat True	Certainly True	Somewhat True	Certainly True	Not True	Certainly True
Male	37	Pasifika		Technical College or other professional training		Married	8	Male	3	2.5 - 3 years	Pediatrician		3 - 3.5 years	Moderately	Moderately	Moderately	Frequently	Moderately	Moderately	Frequently	Frequently	Severely	Severely	Severely	Frequently	Severely	Moderately	Severely	Severely	Severely	Severely	Frequently	Moderately	Rarely	Rarely	Moderately	Rarely	Moderately	Not True	Certainly True	Not True	Not True	Certainly True	Not True	Somewhat True	Somewhat True	Certainly True	Somewhat True	Somewhat True
Female	58	European		University Degree		Married	26	Male		4 - 4.5 years	Pediatrician		4.5 - 5 years	Severely	Frequently	Frequently	Moderately	Moderately	Frequently			Frequently	Moderately	Not at all	Moderately		Moderately	Moderately	Rarely	Rarely	Not at all	Frequently	Not at all		Frequently		Moderately		Somewhat True	Somewhat True	Certainly True	Not True	Somewhat True	Somewhat True	Certainly True	Certainly True	Somewhat True	Somewhat True	Somewhat True
Female	40	Maori		University Degree		Single / a solo parent	4	Male	None	0-6 months	Pediatrician		1.5 - 2 years	Frequently	Frequently	Severely	Severely	Severely	Frequently	Frequently	Severely	Severely	Frequently	Severely	Severely	Severely	Frequently		Frequently	Moderately	Severely	Moderately	Moderately	Rarely	Rarely	Rarely	Frequently	Rarely	Not True	Certainly True	Somewhat True	Not True	Certainly True	Not True	Certainly True	Somewhat True	Certainly True	Not True	Certainly True
Male	38	European		Secondary School		Married	9	Female	2	5 years or older	My Doctor/ General Practitioner (GP)		6 - 7 years	Frequently	Moderately	Frequently	Frequently	Frequently	Severely	Frequently	Severely	Rarely	Moderately	Not at all	Rarely	Not at all	Not at all	Frequently	Rarely	Severely	Severely	Rarely	Rarely	Not at all	Frequently	Frequently	Frequently	Frequently
Female	55	European		Technical College or other professional training		Not married but living together/de facto relationship	19	Male	1	2.5 - 3 years	Psychologist		10 years or older	Moderately	Frequently	Frequently	Frequently	Moderately	Moderately	Frequently	Frequently	Not at all	Not at all	Not at all	Moderately	Not at all	Frequently	Frequently	Frequently	Rarely	Frequently	Rarely	Rarely	Frequently	Moderately	Moderately	Moderately	Moderately	Somewhat True	Somewhat True	Certainly True	Not True	Not True	Somewhat True	Certainly True	Certainly True	Somewhat True	Somewhat True	Somewhat True
Female	51	European		Secondary School		Married	30	Male	None	0-6 months	Psychologist		10 years or older	Frequently	Not at all	Frequently	Rarely	Moderately	Severely	Frequently	Severely	Not at all	Rarely	Not at all	Not at all	Not at all	Moderately	Frequently	Moderately	Frequently	Moderately	Rarely	Rarely	Rarely	Rarely	Frequently	Not at all	Moderately
Male	25			Primary School			25	Male	None	5 years or older	Psychologist		4.5 - 5 years		Moderately																								Somewhat True	Somewhat True	Somewhat True		Not True		Not True		Not True	Not True	Not True
Male	41	European		Technical College or other professional training		Married	13	Female	2	2 - 2.5 years
Female	42	Other (please specify):	American	Other (please specify):	Postdoctoral	Married	9	Male	1	2 - 2.5 years	Pediatrician		6 - 7 years	Moderately	Frequently	Frequently	Moderately	Moderately	Frequently	Moderately	Severely	Not at all	Moderately	Not at all	Moderately	Not at all	Moderately	Frequently	Not at all	Not at all	Not at all
Female	53	European		Other (please specify):	Post graduate	Married	15	Male	2	5 years or older	Psychologist		5 - 6 years	Frequently	Moderately	Frequently	Moderately	Frequently	Frequently	Frequently	Frequently	Not at all	Not at all	Not at all	Moderately	Not at all	Not at all	Moderately	Not at all	Not at all	Not at all	Frequently	Frequently	Frequently	Moderately	Moderately	Frequently	Frequently	Somewhat True	Somewhat True	Not True	Somewhat True	Not True	Somewhat True	Somewhat True	Not True	Somewhat True	Somewhat True	Not True
Female	43	European		University Degree		Married	13	Male	2	2.5 - 3 years	Other (please specify):	Psychiatrist	8 - 9 years	Not at all	Rarely	Severely	Rarely	Frequently	Frequently	Frequently	Frequently	Moderately	Moderately	Not at all	Moderately	Rarely	Moderately	Moderately	Moderately	Rarely	Frequently	Rarely	Rarely	Moderately	Not at all	Rarely	Moderately	Rarely	Certainly True	Somewhat True	Not True	Somewhat True	Not True	Not True	Certainly True	Certainly True	Somewhat True	Not True	Not True
Female	37	Other (please specify):	Indian	Technical College or other professional training		Single / a solo parent,Previously divorced	3	Male	None	0-6 months	Other (please specify):	Me, my mom and my best friend	3 - 3.5 years	Severely	Frequently	Moderately	Moderately	Moderately	Rarely	Moderately	Rarely	Rarely	Severely	Not at all	Frequently	Rarely	Moderately	Severely	Moderately	Severely	Severely	Moderately	Rarely	Rarely	Rarely	Rarely	Rarely	Rarely	Somewhat True	Somewhat True	Not True	Somewhat True	Certainly True	Not True	Certainly True	Somewhat True	Certainly True	Certainly True	Somewhat True
Female	39	European		University Degree		Married	13	Male	2	3.5 - 4 years	Psychologist		7 - 8 years	Not at all	Not at all	Moderately	Moderately	Frequently	Rarely	Frequently	Frequently	Not at all	Frequently	Moderately	Frequently	Not at all	Severely	Frequently	Frequently	Rarely	Moderately
Female	49	European		University Degree		Single / a solo parent	10	Male	None	3.5 - 4 years	Psychologist		7 - 8 years	Rarely	Moderately	Frequently	Moderately	Frequently	Frequently	Frequently	Frequently	Rarely	Rarely	Rarely	Frequently	Not at all	Moderately	Moderately	Frequently	Moderately	Moderately	Rarely	Moderately	Moderately	Rarely	Moderately	Rarely	Rarely	Not True	Certainly True	Not True	Not True	Somewhat True	Somewhat True	Not True	Somewhat True	Certainly True	Not True	Certainly True
Female	28	European		Technical College or other professional training		Single / a solo parent	4	Female	1	6-12 months	Pediatrician		3 - 3.5 years	Frequently	Severely	Severely	Severely	Frequently	Frequently	Severely	Severely	Frequently	Frequently	Frequently	Frequently	Frequently	Frequently	Frequently	Severely	Frequently	Severely	Moderately	Moderately	Moderately	Moderately	Frequently	Frequently	Moderately	Somewhat True	Somewhat True	Certainly True	Not True	Certainly True	Somewhat True	Certainly True	Certainly True	Somewhat True	Somewhat True	Certainly True
Female	48	European		Secondary School		Married	14	Male	1	1.5 - 2 years	Pediatrician		3.5 - 4 years	Moderately	Frequently	Moderately	Rarely	Rarely	Frequently	Moderately	Moderately	Frequently	Frequently	Rarely	Rarely	Not at all	Not at all	Moderately	Not at all	Frequently	Moderately
Female	70+	European		Technical College or other professional training		Married	45	Male		1.5 - 2 years	Pediatrician		10 years or older	Moderately	Moderately	Moderately	Rarely	Moderately	Not at all	Rarely	Rarely	Not at all	Not at all	Not at all	Not at all	Not at all	Not at all	Not at all	Not at all	Not at all	Rarely	Not at all	Not at all	Not at all	Not at all	Frequently	Not at all	Not at all	Certainly True	Somewhat True	Not True	Certainly True	Not True	Somewhat True	Somewhat True	Somewhat True	Not True	Certainly True	Not True
Female	65	European		Technical College or other professional training		Married	28	Male	None	1 to 1.5 years	Psychologist		4.5 - 5 years
Female	35	European		Technical College or other professional training		Married	7	Female	1	3.5 - 4 years	Psychologist		5 - 6 years	Frequently	Rarely	Frequently	Frequently	Severely	Severely	Severely	Severely	Severely	Severely	Frequently	Frequently	Not at all	Moderately	Frequently	Frequently	Severely	Severely	Not at all	Not at all	Not at all	Frequently	Rarely	Rarely	Rarely	Not True	Certainly True	Somewhat True	Not True	Certainly True	Not True	Somewhat True	Not True	Certainly True	Somewhat True	Certainly True
Female	67	European		Technical College or other professional training		Married
Female		Other (please specify):	New Zealander	University Degree			18	Female	1	5 years or older	Other (please specify):	specialist doctor	10 years or older	Not at all	Moderately	Moderately	Moderately	Moderately	Moderately	Moderately	Rarely	Not at all	Frequently	Not at all	Frequently	Not at all	Rarely	Moderately	Not at all	Moderately	Not at all
Female	63	European		Technical College or other professional training		Married	37	Male	None	6-12 months	Pediatrician		1.5 - 2 years	Not at all	Not at all	Moderately	Severely	Frequently	Rarely	Severely	Rarely	Frequently	Frequently	Frequently	Frequently	Frequently	Moderately	Frequently	Frequently	Rarely	Moderately	Not at all	Not at all	Not at all	Not at all	Moderately	Moderately	Moderately	Somewhat True	Not True	Somewhat True	Somewhat True	Somewhat True	Somewhat True	Somewhat True	Somewhat True	Not True	Somewhat True	Not True
Female	57	Maori		Secondary School		Single / a solo parent	37	Female	1	6-12 months	Pediatrician		1 - 1.5 years	Severely	Not at all	Severely	Severely	Severely	Severely	Severely	Severely	Severely	Severely	Severely	Severely	Severely	Severely	Severely	Severely	Severely	Severely	Not at all	Not at all	Not at all	Not at all	Not at all	Not at all	Not at all	Not True	Not True	Not True	Not True	Somewhat True	Not True	Somewhat True	Somewhat True	Somewhat True	Not True	Somewhat True
Female	55	European		Technical College or other professional training		Not married but living together/de facto relationship	18	Female	None	2 - 2.5 years	Pediatrician		2.5 - 3 years
Female	44	European		University Degree		Previously divorced	14	Male	None	3.5 - 4 years	Other (please specify):	psychiatrist	10 years or older
Female	34	European		University Degree		Married	7	Female	1	1 to 1.5 years	Psychologist		5 - 6 years	Not at all	Not at all	Moderately	Moderately	Rarely	Moderately	Rarely	Frequently	Moderately	Frequently	Not at all	Moderately	Rarely	Frequently	Frequently	Rarely	Moderately	Frequently	Rarely	Moderately	Not at all	Not at all	Rarely	Moderately	Not at all	Somewhat True	Certainly True	Not True	Somewhat True	Certainly True	Somewhat True	Somewhat True	Certainly True	Somewhat True	Somewhat True	Somewhat True
Female	58	European		Other (please specify):	MBA	Single / a solo parent	16	Male	None	5 years or older	Psychologist		8 - 9 years	Rarely	Severely	Severely	Severely	Severely	Moderately	Moderately	Frequently	Rarely	Moderately	Rarely	Rarely	Rarely	Moderately	Frequently	Rarely	Rarely	Rarely	Rarely	Rarely	Rarely	Rarely	Moderately	Moderately	Moderately	Somewhat True	Not True	Certainly True	Somewhat True	Somewhat True	Somewhat True	Certainly True	Certainly True	Not True	Somewhat True	Not True
Female	43	European		Technical College or other professional training		Single / a solo parent	14	Male	None	2 - 2.5 years	Pediatrician		5 - 6 years	Frequently	Rarely	Frequently	Frequently	Frequently	Severely	Severely	Moderately	Moderately	Frequently	Not at all	Severely	Not at all	Moderately	Frequently	Severely	Not at all	Moderately	Not at all	Frequently	Moderately	Frequently	Moderately	Rarely	Moderately	Somewhat True	Somewhat True	Not True	Somewhat True	Not True	Somewhat True	Certainly True	Somewhat True	Somewhat True	Somewhat True	Somewhat True
Male	51	European		Other (please specify):	Post graduate degree	Married	6	Male	3	1 to 1.5 years	Pediatrician		1 - 1.5 years	Frequently	Frequently	Severely	Severely	Severely	Severely	Severely	Severely	Moderately	Moderately	Rarely	Moderately	Rarely	Moderately	Moderately	Frequently	Severely	Severely	Rarely	Rarely	Not at all	Moderately	Moderately	Not at all	Moderately	Not True	Certainly True	Not True	Somewhat True	Certainly True	Somewhat True	Somewhat True	Somewhat True	Certainly True	Somewhat True	Certainly True
Female	52	European		University Degree		Married	21	Male		1 to 1.5 years	Pediatrician		2 - 2.5 years	Rarely	Moderately	Moderately	Moderately	Frequently	Frequently	Frequently	Moderately	Rarely	Frequently	Frequently	Moderately	Not at all	Moderately	Frequently	Frequently	Frequently	Not at all	Rarely	Rarely	Not at all	Not at all	Not at all	Rarely	Rarely	Not True	Certainly True	Certainly True	Not True	Certainly True	Not True	Certainly True	Somewhat True	Somewhat True	Not True	Somewhat True
Female	39	European		Technical College or other professional training		Single / a solo parent,Previously divorced	8	Male	1	5 years or older	Pediatrician		6 - 7 years	Rarely	Rarely	Severely	Frequently	Severely	Frequently	Frequently	Severely	Moderately	Moderately	Frequently	Severely	Rarely	Moderately	Frequently	Moderately	Moderately	Rarely	Rarely	Rarely	Rarely	Rarely	Rarely	Rarely	Moderately	Somewhat True	Certainly True	Somewhat True	Somewhat True	Certainly True	Somewhat True	Not True	Somewhat True	Certainly True	Certainly True	Certainly True
Male	37	Other (please specify):	Indian	University Degree		Married	4	Male	1	1.5 - 2 years	Pediatrician		2 - 2.5 years	Frequently	Rarely	Rarely	Rarely	Frequently	Moderately	Moderately	Rarely	Frequently	Severely	Severely	Severely	Frequently	Moderately	Severely	Rarely	Frequently	Frequently	Rarely	Rarely	Not at all	Not at all	Not at all	Rarely	Not at all	Not True	Certainly True	Not True	Not True	Not True	Not True	Certainly True	Not True	Certainly True	Not True	Somewhat True
Male	51	European		University Degree		Married	14	Female	None	5 years or older	Psychologist		10 years or older	Not at all	Rarely	Moderately	Not at all	Moderately	Rarely	Moderately	Frequently	Moderately	Frequently	Not at all	Moderately	Not at all	Rarely	Moderately	Frequently	Not at all	Not at all	Not at all	Not at all	Rarely	Not at all	Not at all	Rarely	Not at all	Somewhat True	Not True	Certainly True	Somewhat True	Somewhat True	Not True	Certainly True	Not True	Not True	Somewhat True	Not True
Female	41	European		University Degree		Married	8	Male	2	1.5 - 2 years	Psychologist		4 - 4.5 years
Female	37	European		Secondary School		Not married but living together/de facto relationship	11	Male	1	1.5 - 2 years	Pediatrician		4 - 4.5 years	Not at all	Moderately	Moderately	Severely	Frequently	Not at all	Severely	Rarely	Severely	Frequently	Severely	Severely	Severely	Moderately	Moderately	Frequently	Frequently	Frequently	Moderately	Moderately	Frequently	Frequently	Rarely	Frequently	Frequently	Somewhat True	Certainly True	Not True	Somewhat True	Somewhat True	Somewhat True	Somewhat True	Not True	Certainly True	Somewhat True	Certainly True
Female	62	European		Technical College or other professional training		Married	21	Female	None	2 - 2.5 years	Other (please specify):	Chid Team Development Team, Puketiro - GP, Pediatrician, Clinical psychologist	3.5 - 4 years	Not at all	Not at all	Frequently	Rarely	Moderately	Moderately	Frequently	Moderately	Rarely	Frequently	Not at all	Moderately	Not at all	Moderately	Severely	Frequently	Rarely	Not at all	Rarely	Rarely	Not at all	Not at all	Frequently	Rarely	Moderately	Somewhat True	Not True	Not True	Not True	Not True	Certainly True	Certainly True	Somewhat True	Not True	Certainly True	Not True
Female	34	European		University Degree		Married	6	Male	1	2 - 2.5 years	Pediatrician		3.5 - 4 years	Severely	Severely	Frequently	Frequently	Severely	Severely	Severely	Moderately	Moderately	Moderately	Moderately	Moderately	Severely	Frequently	Frequently	Severely	Moderately	Moderately	Rarely	Rarely	Rarely	Severely	Moderately	Moderately	Frequently	Somewhat True	Certainly True	Not True	Somewhat True	Somewhat True	Somewhat True	Somewhat True	Not True	Certainly True	Certainly True	Certainly True
Female	59	European		Technical College or other professional training		Not married but living together/de facto relationship	30	Male	None	5 years or older	Psychologist		5 - 6 years
Female	50	European		University Degree		Not married but living together/de facto relationship	23	Female	None	1 to 1.5 years	Pediatrician		6 - 7 years	Moderately	Severely	Frequently	Frequently	Frequently	Frequently	Frequently	Severely	Severely	Severely	Frequently	Frequently	Moderately	Frequently	Severely	Rarely	Moderately	Frequently	Rarely	Moderately	Rarely	Rarely	Frequently	Frequently	Moderately	Somewhat True	Not True	Certainly True	Not True	Somewhat True	Somewhat True	Certainly True	Certainly True	Not True	Somewhat True	Not True
Male	57	European		Technical College or other professional training		Married	28	Male	None	3.5 - 4 years	Other (please specify):	Developmental optometrist	7 - 8 years	Rarely	Moderately	Frequently	Frequently	Frequently	Moderately	Moderately	Moderately	Moderately	Frequently	Rarely	Moderately	Not at all	Moderately	Frequently	Not at all	Rarely	Frequently	Rarely	Moderately	Rarely	Moderately	Rarely	Moderately	Frequently	Certainly True	Certainly True	Not True	Certainly True	Not True	Somewhat True	Somewhat True	Certainly True	Certainly True	Somewhat True	Certainly True
Female	55	European		University Degree		Not married but living together/de facto relationship	14	Male	1	5 years or older	Psychologist		7 - 8 years	Not at all	Not at all	Frequently	Not at all	Frequently	Moderately	Frequently	Rarely	Moderately	Rarely	Not at all	Moderately	Not at all	Not at all	Rarely	Not at all	Not at all	Not at all	Rarely	Rarely	Rarely	Not at all	Rarely	Rarely	Rarely	Not True	Somewhat True	Somewhat True		Somewhat True	Somewhat True	Somewhat True	Certainly True	Somewhat True	Somewhat True	Not True
Female	41	Asian		Technical College or other professional training		Married	10	Male	None	2.5 - 3 years	Pediatrician		4 - 4.5 years	Frequently	Not at all	Rarely	Moderately	Frequently	Severely	Frequently	Moderately	Severely	Severely	Severely	Severely	Rarely	Rarely	Moderately	Rarely	Moderately	Moderately	Frequently	Frequently	Frequently	Frequently	Frequently	Frequently	Frequently	Certainly True	Somewhat True	Somewhat True	Somewhat True	Not True	Somewhat True	Certainly True	Not True	Not True	Not True	Somewhat True
Female	47	Other (please specify):	British	University Degree		Married	10	Male	1	1 to 1.5 years	Pediatrician		2 - 2.5 years	Severely	Frequently	Severely	Severely	Frequently	Moderately	Severely	Moderately	Severely	Frequently	Severely	Severely	Severely	Frequently	Frequently	Severely	Severely	Severely	Moderately	Severely	Rarely	Not at all	Rarely	Moderately	Frequently	Not True	Certainly True	Not True	Not True	Not True	Not True	Certainly True	Not True	Somewhat True	Not True	Certainly True
Female	57	Other (please specify):	New Zealander	Technical College or other professional training		Married	26	Male	None	6-12 months	Pediatrician		2 - 2.5 years	Frequently	Severely	Frequently	Severely	Severely	Severely	Severely	Frequently	Frequently	Frequently	Moderately	Rarely	Not at all	Rarely	Frequently	Moderately	Rarely	Rarely
Female	50	European		University Degree		Married	12	Female	1	5 years or older	Pediatrician		10 years or older	Rarely	Frequently	Frequently	Frequently	Moderately	Moderately	Moderately	Moderately	Not at all	Rarely	Rarely	Moderately	Rarely	Moderately	Frequently	Rarely	Rarely	Rarely	Frequently	Frequently	Moderately	Moderately	Moderately	Frequently	Frequently	Somewhat True	Somewhat True	Not True	Somewhat True	Somewhat True	Not True	Somewhat True	Certainly True	Somewhat True	Not True	Somewhat True
Female	47	European		Secondary School		Married	13	Male	1	4 - 4.5 years	Pediatrician		7 - 8 years	Rarely	Rarely	Severely	Frequently	Severely	Frequently	Moderately	Severely	Not at all	Rarely	Not at all	Not at all	Not at all	Rarely	Moderately	Rarely	Not at all	Rarely	Not at all	Not at all	Not at all	Not at all	Not at all	Not at all	Not at all	Certainly True	Not True	Not True	Somewhat True	Somewhat True	Somewhat True	Somewhat True	Certainly True	Not True	Certainly True	Somewhat True
Female	41	European		Technical College or other professional training		Married	9	Male	1	2 - 2.5 years	Psychologist		6 - 7 years	Moderately	Moderately	Severely	Frequently	Frequently	Severely	Frequently	Severely	Not at all	Moderately	Rarely	Frequently	Not at all	Moderately	Frequently	Moderately	Moderately	Rarely	Moderately	Moderately	Moderately	Moderately	Rarely	Rarely	Rarely	Not True	Somewhat True	Certainly True	Somewhat True	Somewhat True	Somewhat True	Somewhat True	Certainly True	Certainly True	Certainly True	Somewhat True
Female	45	European		Technical College or other professional training		Married	11	Male	1	4 - 4.5 years	Pediatrician		5 - 6 years	Moderately	Moderately	Severely	Moderately	Severely	Severely	Severely	Severely	Frequently	Moderately	Rarely	Moderately	Rarely	Moderately	Moderately	Frequently	Severely	Moderately	Moderately	Frequently	Rarely	Severely	Frequently	Rarely	Severely	Certainly True	Somewhat True	Not True	Somewhat True	Somewhat True	Somewhat True	Certainly True	Somewhat True	Somewhat True	Somewhat True	Certainly True
Female	52	European		University Degree		Married	22	Female	None	2.5 - 3 years	Pediatrician		2.5 - 3 years	Frequently	Moderately	Frequently	Frequently	Frequently	Frequently	Frequently	Frequently	Frequently	Frequently	Frequently	Frequently	Rarely	Frequently	Frequently	Frequently	Rarely	Moderately	Frequently	Moderately	Rarely	Frequently	Rarely	Rarely	Moderately	Not True	Not True	Not True	Not True	Not True	Not True	Somewhat True	Somewhat True	Not True	Not True	Not True
Female	47	European		Secondary School		Single / a solo parent,Previously divorced	14	Male	2	2.5 - 3 years	Pediatrician		2.5 - 3 years	Not at all	Rarely	Moderately	Moderately	Frequently	Frequently	Frequently	Moderately	Moderately	Frequently	Frequently	Frequently	Rarely	Moderately	Frequently	Frequently	Not at all	Not at all	Frequently	Frequently	Frequently	Frequently	Frequently	Frequently	Frequently	Certainly True	Somewhat True	Not True	Certainly True	Somewhat True	Certainly True	Somewhat True	Not True	Somewhat True	Certainly True	Somewhat True
Female	51	European		Technical College or other professional training		Married	19	Male	2	1.5 - 2 years	Pediatrician		2 - 2.5 years	Rarely	Rarely	Moderately	Not at all	Moderately	Moderately	Frequently	Rarely	Frequently	Frequently	Not at all	Frequently	Not at all	Moderately	Frequently	Moderately	Moderately	Rarely	Frequently	Frequently	Frequently	Frequently	Frequently	Frequently	Frequently	Certainly True	Somewhat True	Not True	Somewhat True	Not True	Certainly True	Certainly True	Somewhat True	Somewhat True	Certainly True	Somewhat True
Male	46	European		University Degree		Married	14	Male	2	5 years or older	Psychologist		10 years or older	Not at all	Moderately	Frequently	Severely	Severely	Frequently	Severely	Severely	Moderately	Frequently	Frequently	Severely	Not at all	Frequently	Frequently	Not at all	Not at all	Frequently	Not at all	Moderately	Not at all	Not at all	Not at all	Not at all	Not at all	Not True	Not True	Not True	Not True	Not True	Not True	Certainly True	Certainly True	Not True	Not True	Not True
Female	52	European		University Degree		Married	15	Male	2	5 years or older	Psychologist		8 - 9 years	Not at all	Not at all	Severely	Severely	Severely	Severely	Severely	Severely	Not at all	Rarely	Not at all	Frequently	Not at all	Frequently	Severely	Rarely	Severely	Severely	Moderately	Frequently	Rarely	Rarely	Rarely	Moderately	Rarely	Not True	Not True	Certainly True	Not True	Certainly True	Not True	Certainly True	Certainly True	Not True	Not True	Certainly True
Female	44	European		University Degree		Married	14	Male	1	2.5 - 3 years	Pediatrician			Rarely	Moderately	Frequently	Rarely	Moderately	Rarely	Moderately	Moderately	Rarely	Frequently	Not at all	Moderately	Moderately	Frequently	Frequently	Rarely	Moderately	Moderately	Not at all	Rarely	Rarely	Rarely	Rarely	Rarely	Rarely	Certainly True	Somewhat True	Not True	Somewhat True	Not True	Certainly True	Somewhat True	Somewhat True	Somewhat True	Certainly True	Certainly True
Female	46	European		University Degree		Married	16	Male	2	4.5 - 5 years	My child has never received a formal diagnosis			Not at all	Not at all	Moderately	Moderately	Frequently	Severely	Frequently	Rarely	Not at all	Moderately	Not at all	Frequently	Not at all	Rarely	Moderately	Not at all	Not at all	Not at all	Not at all	Not at all	Frequently	Not at all	Not at all	Not at all	Not at all	Not True	Certainly True	Somewhat True	Certainly True	Not True	Not True	Certainly True	Certainly True	Certainly True	Not True	Somewhat True
Female	41	Other (please specify):	half maori half european	Secondary School		Not married but living together/de facto relationship	12	Male	2	1 to 1.5 years	Psychologist		10 years or older	Rarely	Rarely	Frequently	Moderately	Frequently	Frequently	Frequently	Severely	Moderately	Frequently	Moderately	Frequently	Rarely	Moderately	Severely	Frequently	Severely	Moderately	Rarely	Frequently	Moderately	Rarely	Not at all	Rarely	Rarely	Not True	Certainly True	Somewhat True	Not True	Certainly True	Not True	Certainly True	Somewhat True	Certainly True	Not True	Certainly True
Female	62	Other (please specify):	Kiwi Caucasian (not European)	University Degree		Single / a solo parent	19	Female	None	2.5 - 3 years	Other (please specify):	CDS (NZ Child Development Service)	10 years or older	Not at all	Not at all	Not at all	Not at all	Not at all	Not at all	Moderately	Not at all	Moderately	Moderately	Not at all	Not at all	Not at all	Moderately	Frequently	Frequently	Not at all	Not at all	Moderately	Rarely	Rarely	Rarely	Not at all	Rarely	Rarely	Certainly True	Not True	Not True	Somewhat True	Not True	Certainly True	Somewhat True	Not True	Not True	Certainly True	Not True
Female	60	Asian		Other (please specify):	Masters	Married	32		None	3 - 3.5 years	Other (please specify):	Brain specialist	3 - 3.5 years	Rarely	Rarely	Frequently	Moderately	Moderately	Moderately	Frequently	Moderately	Severely	Frequently	Not at all	Not at all	Rarely	Not at all	Not at all	Rarely	Not at all	Not at all	Not at all	Not at all	Not at all	Not at all	Not at all	Not at all	Not at all	Somewhat True	Not True	Not True	Somewhat True	Not True	Somewhat True	Certainly True	Not True	Not True	Somewhat True	Not True
Female	40	European		Technical College or other professional training		Married	7	Male	1	1 to 1.5 years	Psychologist		6 - 7 years	Rarely	Not at all	Severely	Moderately	Frequently	Frequently	Frequently	Frequently	Frequently	Frequently	Moderately	Frequently	Rarely	Frequently	Frequently	Frequently	Rarely	Rarely	Frequently	Rarely	Rarely	Moderately	Rarely	Moderately	Frequently	Somewhat True	Certainly True	Somewhat True	Not True	Certainly True	Not True	Certainly True	Certainly True	Certainly True	Somewhat True	Certainly True
Male	60	European		University Degree		Not married but living together/de facto relationship	16	Male	None	1.5 - 2 years	Pediatrician		2.5 - 3 years	Moderately	Frequently	Frequently	Moderately	Frequently	Rarely	Frequently	Frequently	Rarely	Frequently	Moderately	Frequently	Frequently	Moderately	Frequently	Frequently	Not at all	Rarely	Not at all	Rarely	Rarely	Not at all	Rarely	Not at all	Rarely	Somewhat True	Not True	Not True	Not True	Somewhat True	Not True	Certainly True	Certainly True	Somewhat True	Somewhat True	Somewhat True
Female	51	Other (please specify):	Sri Lankan	Other (please specify):	Masters Degree	Single / a solo parent	15	Male	None	1 to 1.5 years	Other (please specify):	Psychiatrist	4.5 - 5 years	Not at all	Moderately	Moderately	Moderately	Moderately	Frequently	Frequently	Moderately	Not at all	Rarely	Not at all	Not at all	Not at all	Rarely	Moderately	Rarely	Rarely	Rarely	Rarely	Moderately	Moderately	Frequently	Not at all	Moderately	Not at all	Somewhat True	Certainly True	Somewhat True	Somewhat True	Not True	Somewhat True	Somewhat True	Not True	Certainly True	Somewhat True	Certainly True
Female	43	European		Other (please specify):	PhD	Not married but living together/de facto relationship	8	Female	1	2.5 - 3 years	Psychologist		4 - 4.5 years	Not at all	Not at all	Severely	Not at all	Severely	Moderately	Frequently	Severely	Not at all	Moderately	Not at all	Rarely	Not at all	Moderately	Frequently	Frequently	Moderately	Not at all	Moderately	Moderately	Frequently	Frequently	Frequently	Moderately	Frequently	Somewhat True	Not True	Not True	Not True	Certainly True	Not True	Certainly True	Certainly True	Not True	Not True	Not True
Female	38	Maori		Technical College or other professional training		Married	14	Female	2	2.5 - 3 years	Pediatrician		10 years or older	Frequently	Rarely	Severely	Severely	Severely	Severely	Severely	Severely	Rarely	Frequently	Frequently	Severely	Frequently	Severely	Severely	Severely	Severely	Severely	Severely	Severely	Frequently	Severely	Not at all	Not at all	Rarely	Not True	Certainly True	Somewhat True	Not True	Certainly True	Not True	Certainly True	Somewhat True	Certainly True	Not True	Certainly True
Female	42	European		Secondary School		Married	19	Male	4 or more	0-6 months	Pediatrician		3 - 3.5 years	Frequently	Moderately	Frequently	Frequently	Frequently	Frequently	Frequently	Frequently	Rarely	Moderately	Moderately	Frequently	Moderately	Frequently	Frequently	Moderately	Rarely	Moderately	Frequently	Frequently	Rarely	Moderately	Moderately	Rarely	Rarely	Not True	Not True	Somewhat True	Not True	Certainly True	Not True	Certainly True	Somewhat True	Not True	Somewhat True	Somewhat True
Female	45	Other (please specify):	New Zealander of Maori and European descent not recognised in own country	Technical College or other professional training		Married	12	Male	1	1 to 1.5 years	Pediatrician		3 - 3.5 years	Not at all	Not at all	Rarely	Frequently	Severely	Not at all	Severely	Frequently	Rarely	Frequently	Not at all	Rarely	Not at all	Frequently	Frequently	Not at all	Moderately	Rarely	Not at all	Not at all	Not at all	Not at all	Not at all	Not at all	Not at all	Certainly True	Not True	Not True	Certainly True	Certainly True	Somewhat True	Certainly True	Somewhat True	Not True	Somewhat True	Somewhat True
Male	48	European		University Degree		Married	11	Male	1	4 - 4.5 years	Other (please specify):	Private group, SLT, psychologist, physical therapist	5 - 6 years	Moderately	Not at all	Rarely	Moderately	Frequently	Rarely	Frequently	Rarely	Not at all	Not at all	Not at all	Frequently	Not at all	Moderately	Moderately	Rarely	Frequently	Rarely	Frequently	Frequently	Moderately	Frequently	Moderately	Frequently	Frequently	Certainly True	Not True	Not True	Certainly True	Not True	Certainly True	Somewhat True	Not True	Not True	Somewhat True	Not True
[truncated: 91 more columns]
