# Supplementary material for: Factors predicting parenting stress in the autism spectrum disorder context: A network analysis approach
Source: PLoS One. 2025 Apr 21;20(4):e0319036. doi: 10.1371/journal.pone.0319036 (PMC12011239; doi:10.1371/journal.pone.0319036)
Supplement: S3 Data — (XLSX) [file pone.0319036.s004.csv]

Q5	Q6	Q7	Q7_6_TEXT	Q8	Q8_5_TEXT	Q9	Q11	Q12	Q13	Q14	Q15	Q15_5_TEXT	Q16	Q18_1	Q18_2	Q18_3	Q18_4	Q18_5	Q18_6	Q18_7	Q18_8	Q20_1	Q20_2	Q20_3	Q20_4	Q20_5	Q22_1	Q22_2	Q22_3	Q22_4	Q22_5	Q24_1	Q24_2	Q24_3	Q24_4	Q24_5	Q24_6	Q24_7	Q26_1	Q26_2	Q26_3	Q26_4	Q26_5	Q26_6	Q26_7	Q28_1	Q28_2	Q28_3	Q28_4
What sex are you?	What is your age in years?	Which ethnic group do you feel you most identify with? - Selected Choice	Which ethnic group do you feel you most identify with? - Other (please specify): - Text	What is the highest level of education you have completed? - Selected Choice	What is the highest level of education you have completed? - Other (please specify): - Text	Are you currently (tick all that apply):	How old is your child with ASD (years old)?	What sex is your child (please tick)?	How many other children (under 18 years of age) are currently in your care?	How old was your child when YOU first noticed their ASD-like behaviours?	Who first formally diagnosed your child with ASD? - Selected Choice	Who first formally diagnosed your child with ASD? - Other (please specify): - Text	How old was your child when they received a formal diagnosis?	On a five point scale, how much do these behaviours interfere with your child's everyday functioning? (Note: Select �Not at all� if the behaviour is absent) - Shown fascination with parts of objects or toys rather than the whole object/toy	On a five point scale, how much do these behaviours interfere with your child's everyday functioning? (Note: Select �Not at all� if the behaviour is absent) - Lined things up	On a five point scale, how much do these behaviours interfere with your child's everyday functioning? (Note: Select �Not at all� if the behaviour is absent) - Had certain rituals or routines that have to be followed?	On a five point scale, how much do these behaviours interfere with your child's everyday functioning? (Note: Select �Not at all� if the behaviour is absent) - Shown strong attachments to unusual toys or objects?	On a five point scale, how much do these behaviours interfere with your child's everyday functioning? (Note: Select �Not at all� if the behaviour is absent) - Experienced problems with repetitive behaviours or restricted interests?	On a five point scale, how much do these behaviours interfere with your child's everyday functioning? (Note: Select �Not at all� if the behaviour is absent) - Avoided certain sounds, textures, or smells to an unusual extent?	On a five point scale, how much do these behaviours interfere with your child's everyday functioning? (Note: Select �Not at all� if the behaviour is absent) - Shown a preoccupation with one subject or area of interest?	On a five point scale, how much do these behaviours interfere with your child's everyday functioning? (Note: Select �Not at all� if the behaviour is absent) - Resisted changes in routines?	On a five point scale, how much do these behaviours interfere with your child's everyday functioning? (Note: Select �Not at all� if the behaviour is absent) - Had speech problems or been hard to understand?	On a five point scale, how much do these behaviours interfere with your child's everyday functioning? (Note: Select �Not at all� if the behaviour is absent) - Experienced problems in communicating with others	On a five point scale, how much do these behaviours interfere with your child's everyday functioning? (Note: Select �Not at all� if the behaviour is absent) - Had problems with pronouns (such as using �you� for �I�)?	On a five point scale, how much do these behaviours interfere with your child's everyday functioning? (Note: Select �Not at all� if the behaviour is absent) - Not engaging in reciprocal conversation	On a five point scale, how much do these behaviours interfere with your child's everyday functioning? (Note: Select �Not at all� if the behaviour is absent) - Used a private or made-up language?	On a five point scale, how much do these behaviours interfere with your child's everyday functioning? (Note: Select �Not at all� if the behaviour is absent) - Responded oddly or inappropriately to others?	On a five point scale, how much do these behaviours interfere with your child's everyday functioning? (Note: Select �Not at all� if the behaviour is absent) - Experienced problems in social interactions?	On a five point scale, how much do these behaviours interfere with your child's everyday functioning? (Note: Select �Not at all� if the behaviour is absent) - Used odd or unusual pitch, volume, or tone when talking?	On a five point scale, how much do these behaviours interfere with your child's everyday functioning? (Note: Select �Not at all� if the behaviour is absent) - Had repetitive movements with his/her whole body (such as rocking or spinning)?	On a five point scale, how much do these behaviours interfere with your child's everyday functioning? (Note: Select �Not at all� if the behaviour is absent) - Shown repetitive hand or finger movements (such as finger flicking or hand flapping)?	On a five point scale, how much do the ABSENCE of these behaviors interfere with your child�s everyday functioning?? (Note: Select �Not at all� if the behaviour is absent) - Used a number of different facial expressions (such as surprise, interest)?	On a five point scale, how much do the ABSENCE of these behaviors interfere with your child�s everyday functioning?? (Note: Select �Not at all� if the behaviour is absent) - Used gestures to communicate (such as nodding, waving goodbye, shrugging)?	On a five point scale, how much do the ABSENCE of these behaviors interfere with your child�s everyday functioning?? (Note: Select �Not at all� if the behaviour is absent) - Used a social smile to greet people or respond to them?	On a five point scale, how much do the ABSENCE of these behaviors interfere with your child�s everyday functioning?? (Note: Select �Not at all� if the behaviour is absent) - Brought/shown things to others just to share his/her interest (not just for help)?	On a five point scale, how much do the ABSENCE of these behaviors interfere with your child�s everyday functioning?? (Note: Select �Not at all� if the behaviour is absent) - Comforted others when they were upset?	On a five point scale, how much do the ABSENCE of these behaviors interfere with your child�s everyday functioning?? (Note: Select �Not at all� if the behaviour is absent) - Made eye contact with others?	On a five point scale, how much do the ABSENCE of these behaviors interfere with your child�s everyday functioning?? (Note: Select �Not at all� if the behaviour is absent) - Shared enjoyment	For each item, please mark the box for Not True, Somewhat True or Certainly True. It would help us if you answered all items as best you can even if you are not absolutely certain. Please give your answers on the basis of your child�s behaviour over the last four weeks. - Considerate of other people�s feelings	For each item, please mark the box for Not True, Somewhat True or Certainly True. It would help us if you answered all items as best you can even if you are not absolutely certain. Please give your answers on the basis of your child�s behaviour over the last four weeks. - Restless, overactive, cannot stay still for long	For each item, please mark the box for Not True, Somewhat True or Certainly True. It would help us if you answered all items as best you can even if you are not absolutely certain. Please give your answers on the basis of your child�s behaviour over the last four weeks. - Often complains of headaches, stomach-aches, or sickness	For each item, please mark the box for Not True, Somewhat True or Certainly True. It would help us if you answered all items as best you can even if you are not absolutely certain. Please give your answers on the basis of your child�s behaviour over the last four weeks. - Shares readily with other children, for example toys, treats, tablets	For each item, please mark the box for Not True, Somewhat True or Certainly True. It would help us if you answered all items as best you can even if you are not absolutely certain. Please give your answers on the basis of your child�s behaviour over the last four weeks. - Often has temper tantrums or hot tempers	For each item, please mark the box for Not True, Somewhat True or Certainly True. It would help us if you answered all items as best you can even if you are not absolutely certain. Please give your answers on the basis of your child�s behaviour over the last four weeks. - Comforted others when they were upset?	For each item, please mark the box for Not True, Somewhat True or Certainly True. It would help us if you answered all items as best you can even if you are not absolutely certain. Please give your answers on the basis of your child�s behaviour over the last four weeks. - Rather solitary, prefers to play alone	For each item, please mark the box for Not True, Somewhat True or Certainly True. It would help us if you answered all items as best you can even if you are not absolutely certain. Please give your answers on the basis of your child�s behaviour over the last four weeks. - Many worries, often seems worried	For each item, please mark the box for Not True, Somewhat True or Certainly True. It would help us if you answered all items as best you can even if you are not absolutely certain. Please give your answers on the basis of your child�s behaviour over the last four weeks. - Restless, overactive, cannot stay still for long	For each item, please mark the box for Not True, Somewhat True or Certainly True. It would help us if you answered all items as best you can even if you are not absolutely certain. Please give your answers on the basis of your child�s behaviour over the last four weeks. - Helpful if someone is hurt, upset or feeling ill	For each item, please mark the box for Not True, Somewhat True or Certainly True. It would help us if you answered all items as best you can even if you are not absolutely certain. Please give your answers on the basis of your child�s behaviour over the last four weeks. - Constantly fidgeting or squirming
1	26	1		4		2	10	1	2	11	2		12	1	1	3	2	2	3	3	2	1	2	1	1	1	1	3	2	1	1	1	1	1	1	1	1	1	3	2	2	3	3	3	1	2	2	3	2
1	39	1		3		3	15	1	2	2	5	Psychiatrist	13	4	3	5	3	5	4	4	5	2	4	4	5	2	4	5	4	4	5	4	3	2	4	1	1	2	1	3	3	1	3	1	2	3	3	1	3
1	23	1		4		4	10	1	2	1	2		13	3	1	2	1	2	4	3	2	2	3	1	3	1	2	3	2	1	1	1	2	2	1	3	2	1	2	2	2	3	2	2	2	2	2	2	3
1	21	1		4		2	3	1	3	3	2		3	4	1	3	1	3	2	4	3	5	5	5	5	1	5	5	5	5	5	1	1	1	1	1	1	1	1	2	1	2	2	1	3	1	2	1	2
1	10	2		5	NZQA LEVEL 3 AND 4 HOSPITALITY	1	5	1	2	7	2		8	4	4	5	4	5	3	5	4	4	4	4	4	2	4	4	4	3	3	3	4	2	4	2	3	3	2	2	2	2	3	2	3	3	2	2	2
1	28	1		4		2	6	1	1	6	4			4	1	4	4		3	4	4	4	4	4	4	2	4	4	2	1	3	3	2	2	3	3	3	4	2	3	2	2	2	2	3	1	3	2	3
1	20	1		4		2	11	1	4	11	3		14	1	1	4	5	5	3	4	5	4	3	1	3	1	3	3	1	1	1	1	1	1	1	4	3	3	1	3	2	1	3	1	1	3	3	2	3
1	12	2		2		1	11	1	2	4	3		13	3	1	3	5	5	5	4	5	5	5	3	4	1	5	5	4	5	5	1	3	5	5	1	5	3	1	3	1	1	3	1	3	3	3	1	3
1	18	1		4		2	6	1	2	5	2		10	2	3	3	1	4	4	4	2	1	2	1	5	1	3	4	3	2	3	4	4	4	4	4	4	4	3	2	1	2	3	2	2	2	2	2	1
1	38	1		3		1,3	14	1	2	6	2		12	3	5	3	5	3	3	5	3	5	5	4	5	3	4	5	4	3	4	3	3	1	3	1	2	3	1	1	3	1	1	1	3	2	1	1	1
1	21	1		4		2	11	1	2	5	5	Psychiatrist	15	2	2	5	3	4	5	5	4	1	3	3	3	1	3	3	3	2	3	2	3	3	4	2	4	3	2	3	3	2	1	2	3	3	3		3
1	34	1		3		2	9	1	1	2	2		6	5	1	5	1	5	5	5	5	5	5	5	5	5	5	5	5	5	5	5	5	5	2	1	4	1	1	3	1	1	2	1	3	2	3	1	3
1	29	2		5	Diploma	1	8	1	2	8	5	CDC	11	4	1	1	3	4	3	4	3	3	3	3	3	3	3	3	3	2	2	3	3	3	3	3	3	3	2	2	1	2	1	2	2	2	2	2	1
1	32	1		3		4	15	1		7	2		11	1	1	4	4	3	4	3	4	1	4	1	3	1	2	3	3	1	2	1	2	2	2	2	2	2	2	2	3	1	3	2	3	1	2	2	3
1	26	6	Nz European	2		2	7	1	2	5	2		6	4	3	3	2	4	3	4	4	4	5	4	4	4	4	4	4	4	3	3	3	3	2	2	4	3	2	2	3	1	3	2	2	2	2	2	2
1	14	1		4		1	14	1	4	3	3		11	4	1	5	4	4	5	5	4	1	3	1	3	1	4	5	5	4	2	1	1	1	1	1	2	2	1	3	3	2	3	2	3	3	3	2	3
1	24	1		5	Diploma	2	16	2	2	11	3		15	1	2	4	3	3	4	4	4	1	1	1	4	1	2	4	2	3	3	3	2	2	2	2	2	2	1	2	1	1	2	1	2	3	2	1	3
1	26	6	Maori	3		2	7	1	1	4	2		4	2	4	3	4	5	3	5	2	3	3	4	3	4	2	3	3	3	2	3	3	3	2	3	2	3	2	3	1	2	3	2	2	2	3	2	2
1	24	1		3		2	11	2	2	2	2		9	1	1	1	1	3	1	1	1	4	4	5	4	1	4	4	4	4	3	3	3	2	2	3	2	2	1	3	1	1	1	1	3	2	2	1	2
1	25	2		2		4	8	1	5	6	5	Kindy teacher	9	2	4	2	2	3	4	4	2	1	3	2	4	1	3	3	3	1	2	3	1	1	1	3	1	2	2	3	1	2	1	1	2	2	2	1	2
1	8	1		3		2	7	1	1	6	2		9	4	2	5	3	4	4	5	4	2	4	1	3	1	4	5	3	4	4	3	4	2	3	1	2	4	1	3	1	1	3	1	3	1	3	2	2
1	20	3		3		2	7	1	3	3	1		3	3	5	4	4	3	3	3	3	5	5	5	3	2	3	3	3	4	4	3	3	1	2	1	2	2	1	2	1	2	1	1	2	1	2	1	1
1	14	1		3		4	6	2	1	5	2		5	4	5	3	5	3	5	4	3	5	5	5	5	5	3	2	3	4	4	4	3	2	3	1	3	3	1	2	1	1	3	1	3	1	3	1	2
1	23	4		3		3	11	1	3	5	2		5	4	4	4	4	3	4	3	3	4	4	4	4	4	4	3	4	4	3	4	2	3	2	1	3	3	1	1	1	2	1	1	2	1	1	1	1
1	23	4		3		3	7	1	3	5	2		5	4	3	5	4	3	4	4	2	2	3	4	3	1	1	2	1	1	1	3	3	2	4	2	3	3	2	1	1	2	1	1	2	1	1	1	1
2	19	1		4		2	10	1	2	10	2		11	2	3	3	4	5	3	5	4	3	3	2	4	2	2	3	2	3	4	4	4	4	2	3	3	3	2	2	1	2	2	2	2	3	2	2	3
1	9	2		2		4	7	1	3	6	2		9	3	3	4	2	4	3	4	4	4	4	3	5	3	3	4	3	3	1	2	3	2	3	4	4	4	2	2	1	2	2	2	2	3	2	3	3
1	26	1		4		1	6	1	1	7	4			2	1	4	3	4	3	4	4	3	4	2	4	1	3	4	2	3	3	3	2	3	2	3	3	2	1	3	1	1	3	1	3	2	3	1	3
1	30	1		4		1	19	1	1	1	2		11	2	1	4	5	5	3	5	4	3	4	1	2	1	3	4	4	2	2	2	3	3	3	3	3	2	1	2	1	2	2	2	3	3	2	2	2
1	20	1		4		4	6	2	1	4	3		6	4	4	5	2	4	4	4	5	4	4	4	4	1	3	3	5	1	2	3	3	4	4	2	2	2	2	3	3	2	3	2	3	3	3	2	3
1	40	1		4		2	16	1	1	11	3		15	1	1	3	5	3	4	3	3	2	2	1	1	1	2	3	2	2	3	3	3	4	4	4	2	3	3	2	2	3	2	2	1	3	2	3	3
1	32	1		5	MA	2	14	1	2	11	3		15	1	1	3	2	5	3	5	3	2	3	1	3	1	3	4	2	2	3	1	1	2	2	2	2	3	2	1	1	1	3	2	3	3	1	1	2
1	17	1		3		2	4	1	2	1	2		4	4	4	5	4	4	4	4	5	5	5	5	5	5	4	4	5	3	4	3	1	2	2	1	2	3	2	3	1	1	2	1	2	1	3	1	3
1	21	1		2		2	5	1	1	2	2		6									3	4	1	4	1	1	2	4	3	4	4	4	4	2	1	3	5	2	3	1	1	1	1	2	1	3	1	2
1	11	2		3		2	4	1	1	4	2		6	4	5	4	5	5	4	5	4	3	3	3	3	3	3	3	1	2	3
1	25	1		3		4	13	1	4	7	2		13
1	20	1		4		2	9	1	3	1	5	Child development service	6	1	1	3	1	2	2	3	2	3	3	2	3	1	3	3	2	2	1	1	2	2	2	2	1	1	3	2	1	3	2	3	1	2	2	3	2
1	5	2		1		1		1	2	4
1	26	1		1		1	10	1	2	7	2		13	2	1	3	2	2	2	4	3	1	1	1	4	1	3	3	3	2	2	1	1	2	2	2	2	2	2	3	1	2	1	2	2	2	2	2	2
1	18	2		2		2	5	1	1	4	3		6	3	4	4	5	4	5	5	5	5	5	4	5	5	4	4	4	4	4	4	4	2	4	1	4	3	3	3	2	2	2	3	3	2	2	3	3
2	17	1		3		2	3	1	1	4	2		5	4		2	3	2	2	4	2	4	5	5	5	1	2	3	3	4	1	3	2	1	1	3	3	3		3	1	2	3	2	2	3	3	2	3
1	24	6	Other European	4		2	12	2	3	5	4			4	2	4	5	4	4	5	4	5	4	4	3	3	4	4	4	3	2	2	4	4	4	4	4	4	2	1	3	2	3	2	2	3	2	2
1	16	2		3		1	7	1	4	6	3		6	4	4	5	4	2	5	2	5	5	5	5	5	5	3	4	4	3	3
1	27	6	Indian	4		2	14	1	2	4	2		4	5	2	3	2	5	4	4	2	5	5	5	5	2
1	30	1		3		4	15	2	4	6	2		15	1	2	4	1	3	3	2	4	1	3	1	3	1	3	4	3	1	2	3	3	3	2	2	3	3	2	1	1	2	1	2	2	3	1	2	1
1	15	6	Indian	4		2	4	2	1	4	2		4	5	1	5	5	5	5	5	5	5	5	5	5	1	5	5	1	5	5
1	12	2		3		1	10	2	1	3	3		12	4	4	5	5	5	5	4	5	3	4	4	4	3	5	5	5	5	5	3	4	4	3	4	4	3	1	3	2	1	3	1	3	3	3	1	3
1	23	1		3		2	10	1	2	2	2		7	1	1	4	5	2	4	2	5	2	2	1	2	1	2	2	2	3	1	1	1	2	2	1	1	2	3	2	3	2	3	2	1	3	2	3	2
1	26	1		3		2	11	1	4	6	2		12	2	2	3	2	3	3	4	4	2	2	1	2	1	1	2	2	1	1	1	3	2	3	4	2	4	3	2	2	2	1	3	2	2	2	3	2
1	24	1		4		2	11	1	3	9	3		14	1	2	3	1	3	2	3	4	3	3	1	3	1	3	5	4	2	2	3	2	1	2	2	2	2	1	2	1	2	3	2	3	3	2	2	3
1	27	1		5	Post grad	2	12	2	3	7	3		15	1	1	3	2	1	2	2	3	1	3	1	2	2	4	4	2	2	1	3	2	2	2	2	2	2	2	2	3	1	3	3	2	3	2	1	2
1	26	1		5	Pgc, pgd	2	12	2	3	11	3		12	1	2	3	3	3	3	4	3	1	3	1	4	1	3	4	3	2	1	3	3	4	3	2	2	4	1	1	3	2	3	2	1	3	1	2	1
1	24	1		4		2	5	1	5	4	2		6	4	4	2	1	3	3	2	2	5	5	4	5	2	4	4	3	4	4	2	2	2	1	1	3	3	2	3	1	1	1	1	3	1	3	1	3
1	23	1		4		4	10	1	2	1	2		13	2	1	2	1	2	3	3	2	1	2	1	2	1	3	2	2	1	1	1	1	3	1	2	2	1	1	2	1	3	2	2	3	1	2	1	3
1	27	1		3		4	9	1	2	6	2		13	2	2	4	4	3	5	2	4	1	3	1	4	2	3	3	2	1	1	2	2	5	2	3	5	2	2	3	2	1	3	2	2	3	2	2	3
1	21	1		4		2	13	1	3	4	3		13	2	1	3	1	4	1	1	3	1	4	1	3	1	4	4	1	1	1	4	4	4	3	2	4	4	2	2	3	2	3	2	2	3	2	3	2
1	21	1		4		2	6	1	3	7	4			3	1	5	1	4	4	4	4	1	1	1	4	1	1	4	1	3	1	4	4	4	4	1	2	4	1	3	3	1	3	1	2	1	3	1	3
1	26	1		2		1	10	1	2	6	2		13	1	1	3	2	3	2	4	3	2	2	1	3	1	4	3	2	2	2	2	3	3	2	1	3	1	2	2	1	2	1	2	2	2	2	3	2
1	26	1		2		2	9	1	2	4	2		10	4	5	5	5	3	5	4	5	4	4	4	4	4	3	3	3	5	2	3	2	2	5	4	2	2	1	3	2	1	3	3	3	3	3	3	3
1	28	1		3		2	6	1	2	4	2		7	3	3	4	4	5	3	4	4	5	4	4	4	3	3	5	3	4	3	3	3	2	2	2	3	3	2	2	2	2	2	1	3	2	2	1	3
1	25	1		5	Diploma	2	16	2	2	11	3		15	2	3	5	3	4	4	4	4	1	2	1	2	1	3	3	3	4	4	2	2	2	2	1	2	2	1	2	1	1	3	1	2	3	2	1	2
1	20	2		4		1	6	1	4	6	3		11	5	4	4	4	4	5	4	4	5	5	5	5	5	5	5	5	4	4	4	5	5	5	5	5	5	1	3	2	1	3	1	3	2	3	1	3
1	16	1		3		2	9	1	4	3	3		13	4	5	5	5	5	5	5	4	3	5	4	5	4	5	5	5	5	5	4	4	5	5	3	2	4	2	3	3	2	3	2	2	2	3	2	3
1	29	1		3		1	7	1	3	4	2		9	3	4	3	3	4	5	5	3	1	2	3	2	2	2	3	4	4	4	4	4	4	4	3	3	3	2	2	2	2	1	1	2	1	2	2	2
1	25	1		5	Master in public health	2	8	2	2	4	2		10	4	3	4	4	4	4	4	4	4	4	3	4	2	4	4	4	4	4	2	2	4	3	4	4	3	3	2	2	1	3	3	1	2	3	3	2
1	20	1		3		2	11	2	2	6	3		14	2	2	4	4	3	5	5	4	3	3	1	4	1	2	4	4	3	3	2	2	2	4	2	2	4	3	3	3	2	2	1	2	3	3	1	3
1	10	3		4		2	4	1	2	5	2		7	2	3	2	3	3	1	3	2	3	3	4	3	4	2	3	4	1	1	2	3	3	3	4	4	4	2	2	1	2	2	3	2	1	2	3	1
1	22	1		4		2	6	2	2	1	5	Child development service - psychologist, paediatrician, speech therapist	10	1	1	4	1	1	4	1	4	1	1	1	1	1	2	3	5	1	1	2	1	2	1	1	2	1	3	1	1	2	2	3	2	1	1	3	1
1	21	1		4		2	6	2	2	1	5	Child development service - a panel of psychologist, pediatrician and speech therapist	10	1	1	5	1	4	4	3	5	1	1	1	1	1	4	4	5	1	1	1	1	3	2	1	2	1	3	1	1	3	2	3	1	2	1	3	1
1	15	1		3		2	7	1	3	4	2		11	5	5	5	5	4	5	5	5	2	4	2	3	1	4	5	4	4	2	3	3	2	4	2	1	3	2	3	2	1	3	1	3	1	3	1	3
1	32	1		4		1	11	1	2	11	2		11	1	3	4	3	3	4	4	4	4	4	2	3	1	4	4	3	2	1	2	1	2	4	4	3	3	2	3	3	2	3	3	1	3	3	2	3
1	16	1		2		2	8	1	1	3	3		4	4	2	4	4	3	4	3	5	5	5	5	5	2	3	3	1	5	5	5	1	2	1	1	3	3	1	3	1	2	1	1	3	2	3	1	3
1	26	1		4		2	10	1	2	11	2		13	1	1	2	3	2	2	4	3	1	2	1	3	2	2	4	3	2	2	1	1	3	4	4	3	4	2	3	3	3	3	2	2	3	3	3	3
2	31	1		4		2	12	1	3	4	2		11	4	3	4	4	4	5	5	5	5	5	5	5	4	5	5	5	5	5	1	1	1	1	1	3	3	1	3	2	1	3	1	2	2	3	1	3
1	26	1		4		4	8	1	2	2	2		4	2	1	3	3	5	3	3	4	2	4	2	2	1	4	4	4	2	1
1	40	1		4		2	8	2	2	2	2		12	4	4	5	5	5	5	3	4	3	5	3	5	5	5	5	5	4	5	2	2	2	2	2	2	2	1	3	2	1	3	1	2	3	3	2	3
1	20	1		4		2	9	2	3	3	5	Psychiatrist	12	2	2	4	3	3	4	3	4	2	4	2	2	4	4	4	4	4	3	3	3	3	3	3	3	3	3	3	3	2	3	2	2	3	2	2	2
1	20	1		4		2	8	1	2	7	3		12	2	2	4	3	2	2	2	3	1	3	2	4	1	2	3	3	1	3	2	2	3	2	4	3	2	1	2	1	2	3	1	2	2	2	2	2
1	15	6	Indian	4		2	4	2	1	3	2		4	5	1	5	5	5	4	5	5	5	5	5	5	4	5	5	5	5	4	4	1	2	1	1	2	2	1	3	2	1	3	1	3	1	3	1	3
1	18	1		3		2	12	1	3	6	3		13	1	4	4	4	4	4	4	4	1	2	2	3	1	3	4	2	1	3	1	3	2	2	3	3	3	3	3	1	2	2	2	2	3	3	2	3
1	16	1		2		1	12	2	5	4	3		7	3	3	3	4	4	4	4	5	3	3	2	2	1	4	4	3	2	2	2	3	2	2	2	3	2	1	2	2	2	3	2	2	3	2	2	2
1	20	1		4		2	14	1	3	5	2		15	5	2	5	5	5	5	5	4	4	3	3	4	3	4	4	5	3	3	2	2	2	3	3	3	3	2	3	3	1	3	2	3	2	3	2	3
1	20	1		4		2	10	1	4	7	5	Whirinaki	11	2	1	1	3	2	5	4	3	1	4	2	4	2	4	4	4	3	1	4	4	4	4	4	2	4	3	2	1	2	2	3	2	3	2	2	2
1	22	1		3		1	14	1	2	3	3		15	4	4	5	3	4	5	2	5	3	3	3	3	1	4	4	4	4	3	2	2	3	2	2	3	2	1	3	2	1	3	1	3	2	3	2	3
1	16	1		3		2	14	1	2	3	2		3	1	1	5	5	5	4	5	5	3	4	5	5	1	3	4	5	5	5	3	3	4	5	5	2	1	1	3	1	1	3	1	3	2	3	1	3
1	10	1		3		4	11	1	3	8	2		11	4	1	2	5	5	4	3	2	5	5	5	5	2	3	5	3	5	5	3	1	2	1	1	3	2	1	3	1	2	2	1	3	1	3	1	3
1	16	2		4		2	12	1	2	5	5	Australian dx Paediatrician, SLT & Psychologist	5	5	5	5	5	5	5	1	5	5	5	1	5	5	5	5	5	5	5	5	4	5	5	5	4	5	1	3	1	1	3	1	3	1	3	1	3
1	31	1		3		2	16	1	4	5	5	Paediatric Psychiatrist	13	3	2	3	4	4	5	5	5	3	4	1	5	2	4	5	2	3	3	2	4	2	4	2	2	3	1	3	1	1	3	1	3	3	3	1	3
1	35	1		4		2	13	1	1	4	2		4	1	1	2	3	3	4	1	2	1	2	1	1	1	1	2	1	1	1	4	1	4	1	1	4	4	3	1	1	3	1	2	2	3	1	1	1
1	18	1		3		2	5	1	1	4	2		5	4	5	4	5	5	5	5	5	5	5	5	5	5	4	4	5	5	5	2	1	2	1	1	2	2	1	3	1	1	3	1	3	1	3	1	3
1	23	1		3		1	12	1	4	6	2		6	2	3	3	5	3	3	3	2	2	2	2	2	4	1	3	2	4	5	2	2	2	4	2	3	3	2	3	1	3	2	2	3	2	3	2	3
1	25	1		4		2	12	1	2	11	3		15	1	1	4	4	2	2	4	4	3	2	4	1	1	4	4	2	1	1	3	3	2	2	2	3	2	2	2	3	2	3	2	3	2	2	2	2
1	24	1		5	Grad diploma	1,3	19	1	3	11	3		15	3	1	5	3	4	3	4	5	1	3	1	3		3	4	4	2	4	3	1	3	1	3	3	3	2	2	1	1	2	1	3	2	3	2	3
1	18	4		4		2	12	1	2	4	5	Child psychiatrist	15	2	1	4	5	4	3	5	4	1	1	2	4	1	3	2	2	4	4	2	2	1	3	2	1	2	3	1	2	2	2	3	1	3	1	3	2
1	27	4		4		1	11	2	1		2			5	5	5	5	5	5	5	5	5	5	5	5	5	5	5	5	5	5	1	1	2	1	1	3	3	1	2	2	1	1	1	3	1	3	1	3
1	33	1		3		4	23	2	1	5	1		15	1	2	4	3	2	3	3	4	1	3	1	2	1	1	4	1	1	1	1	1	1	2	1	1	2	2	1	1	3	1	1	3	1	1	2	1
2	45	1		4		2	22		2	1	3		11	1	4	3	2	2	4	2	3	5	5	2	5	4	4	4	4	4	4	2	2	3	2	2	3	2	1	2	1	1	1	1	3	2	1	1	2
1	25	6	Nz euro and nz Maori	5	Postgraduate	2	14	1	4	4	2		4	5	1	5	5	5	2	5	1	5	5	5	5	5	5	5	5	5	5	5	5	5	5	5	5	5	1	3	1	2	3	1	3	2	3	1	3
1	16	1		1		3,4	9	1	3	5	2		10	1	1	4	2	4	4	3	5	2	3	5	3	1	3	5	3	3	2	3	4	2	2	2	3	3	2	2	2	1	3	1	2	2	3	2	3
1	15	1		4		4	3	2	1	1	2		5	5	5	5	5	5	5	5	5	5	5	5	5	1	5	5	5	5	5	1	1	1	1	2	2	2	1	3	3	1	2	1	3	3	3	1	3
1	29	1		3		4	12	2	1	3	2		10	4	2	4	4	4	5	5	5	1	4	2	4	5	5	5	5	5	3	5	5	5	3	3	4	4	2	3	3	3	3	2	2	2	3	2	3
1	30	1		5	Certificate in dental assisting	2	12	1	3	1	3		13	4	1	3	2	3	3	4	4	2	2	2	3	1	3	3	3	3	2	2	2	2	2	2	2	2	2	3	3	2	3	1	2	3	3	2	3
1	35	1		3		1	12	1	1	8	2		11	3	4	4	4	4	2	4	3	3	3	2	4	4	4	4	4	3	3	2	3	2	2	2	2	2	1	3	2	1	3	1	3	3	3	2	3
2	46	1		4		2	27	1	1	5	2		13	3	3	5	3	5	5	4	4	4	4	4	4	3	4	5	3	5	4	4	4	4	4	3	4	4	2	3	1	2	3	2	3	3	3	2	3
1	30	4		2		2	14	2	3	7	3		15	1	3	4	3	4	4	3	3	1	4	1	5	1	3	5	3	1	1	2	1	2	1	2	2	2	2	2	1	1	1	1	3	2	2	2	2
1	32	1		2		2	15	2	1	10	2		15	4	3	4	1	5	4	4	4	3	4	3	4	1	3	4	5	1	1	4	5	5	5	2	2	2	2	2	3	1	2	1	3	3	3	1	2
2	23	1		4		2	5	1	2	3	2		4	2	2	2	1	3	2	1	2	5	4	5	5	1	3	3	1	1	2	3	3	2	2	1	3	3	2	2	1	2	3	1	1	1	2	1	1
1	26	1		3		1	21	1	2	3	2		7	1	2	4	4	3	4	4	3	2	4	5	4	1	3	3	4	5	3	2	2	2	1	2	1	1	2	2	1	2	2	2	3	3	3	2	2
1	19	1		3		2	3	1	5	2	2		4	5	5	5	5	5	5	5	5	5	5	5	5	1	3	4	4	5	5	1	1	1	1	1	1	1	1	2	1	1	1	1	3	2	2	1	3
1	26	1		4		2	13	1		3	3		6	3	1	5	4	5	5	4	5	2	4	2	2	1	4	5	3	3	1	2	2	2	2	2	2	2	2	3	2	1	3	1	3	3	3	2	3
1	44	1		3		2	24	2		11	3		11	1	1	3	1	4	1	1	3	1	4	1	2	1	3	4	4	1	1	4	3	3	1	3	3	3	2	1	1	1	2	2	3	3	1	2	1
1	33	6	German	4		2	16	2	1	11	5	CDC	15	2	1	5	4	4	5	4	5	1	2	1	1	1	2	4	3	3	2	2	1	3	2	3	3	3	2	2	3	2	2	2	3	3	2	2	3
1	28	2		4		4	5	1	2	3	3		5	5	4	4	4	4	5	4	4	5	5	5	5	5	4	4	5	5	5	2	2	2	2	1	3	2	2	3	1	2	1	1	2	1	3	1	3
1	24	1		4		1	7	1	2	5	2		8	3	4	4	3	4	4	4	4	5	5	5	5	5	4	4	5	5	4	3	2	2	2	3	3	3	2	3	1	1	2	2	3	2	2	2	2
1	27	1		3		1	13	1	2	2	2		10	4	3	3	4	4	4	4	4	2	2	1	2	1	3	3	2	2	3	3	4	4	4	3	4	4	2	3	1	2	2	2	2	2	2	2	2
2	38	6	Kiwi	3		2	12	1	3	3	3		14	2	2	5	4	5	4	5	4	1	2	1	1	1	2	4	2	5	5	2	3	3	3	1	2	3	1	2	2	1	3	1	2	3	2	1	2
2	29	1		3		4	18	1	3	3	2		15	3	2	3	2	5	4	5	5	1	5	1	5	2	3	5	1	3	1	2	4	2	2	1	1	3	2	1	1	2	2	1	3	3	1	1	2
1	20	2		3		2	10	2	5	3	2		12	3	2	4	3	3	5	3	3	1	5	2	2	1	4	4	4	4	4	1	3	1	2	1	2	4	3	3	2	2	1	2	2	2	2	3	3
1	21	1		3		2	12	1	2	3	2		13	3	4	4	4	4	5	4	5	1	3	4	4	3	4	5	4	4	3	2	2	2	2	3	3	3	2	3	2	2	3	2	2	2	3	2	3
1	18	2		3		4	5	1	2	6	2		7	3	3	3	3	3	4	4	3	5	4	1	5	3	2	3	1	1	4	1	2	2	2	2	2	2	2	2	1	2	3	2	2	2	2	1	1
1	16	4		4		2	7	1	2	7	3		11	3	2	2	1	4	3	4	3	3	3	1	3	1	4	4	4	4	2	3	3	2	4	3	4	4	2	3	1	3	1	2	2	2	3	2	3
1	14	1		3		2	5	2	3	3	3		6	4	4	5	5	5	5	4	4	5	5	5	5	5	3	5	4	4	4	4	2	2	1	1	2	2	1	3	1	1	3	1	3	1	3	1	2
2	20	1		3		4	6	1	2	7	2		9	2	4	4	2	3	2	3	3	3	3	4	4	3	3	3	4	2	2	3	3	2	3	2	2	2	2	3	1	1	3	1	2	2	3	2	1
1	13	1		3		4	5	1	3	3	2		5	4	3	5	5	5	5	5	5	5		5	5	2	2	4	5	5	5	3	5	3	2	2	4	4	2	3	1	1	1	1	3	1	3	1	3
1	20	1		5	Postgraduate certificate	2	13	1	2	3	3		5	3	2	5	4	5	4	5	5	5	5	5	5	5	5	5	5	3	3	2	3	3	3	3	3	2	1	3	1	1		1	3	2	3	1	3
1	44	6	Irish	4		1	18	2	1	1	5	Vera Hayward Centre Dunedin	6	1	1	3	1	3	3	3	3	4	4	4	3	1	4	4	3	4	2	3	3	3	3	2	2	2	1	1	2	2	3	1	3	3	2	1	2
1	28	1		4		2	9	1	1	9	3		9	4	3	4	4	4	3	4	4	3	3	3	3	2	4	4	3	3	4	3	4	1	4	4	3	4	2	2	1	2	3	3	1	3	2	3	2
1	14	3		4		2	11	1	4	3	2		6	5	2	5	4	5	4	5	4	3	3	3	2	1	4	4	4	2	1	4	3	2	3	4	3	3	2	3	1	1	3	2	3	3	3	2	3
1	24	1		2		1	10	1	3	5	3		12	4	4	5	4	5	5	5	5	5	5	5	5	2	5	5	5	5	5	2	2	2	3	2	2	2	1	3	3	1	3	1	3	1	3	1	3
1	12	2		3		1	9	1	2	4	2		11	4	4	5	4	5	5	5	5	3	4	4	4	3	5	4	3	4	4	2	3	3	5	2	2	3	2	3	2	1	3	2	2	3	3	2	3
1	23	1		4		1	19	1	1	11	3		11	3	4	4	4	3	4	4	4	1	1	2	2	1	2	3	2	2	3	3	2	2	4	4	3	3	3	2	2	2	1	3	2	3	2	3	1
1	26	4		4		2	15	1	3	8	3		12	4	3	4	3	3	3	4	3	2	3	2	1	1	1	2	1	1	1	2	2	2	3	3	3	3	2	1	1	2	1	2	3	3	1	2	1
2	30	1		4		2	21	2	1	9	2		9	1	1	3	1	3	4	4	5	2	4	1	2	1	5	5	5	4	1	2	2	2	2	4	4	4	1	2	1	3	2	1	3	3	2	1	2
1	40	1		4		5	21	1	1	1	2		8	1	1	3	1	4	3	4	3	1	2	1	1	1	2	3	1	1	1	4	4	4	4	3	3	3	2	2	1	2	3	2	3	3	1	2	2
2	31	1		4		2	5	1	2	3	2		5	4	4	4	4	4	2	2	2	5	5	5	5	1	1	4	2	4	4	4	4	4	3	1	2	2	1	3	1	2	1	1	3	1	3	1	2
1	19	1		4		2	7	1	3	3	2		8	2	2	3	2	4	1	4	4	4	4	5	4	1	4	4	4	3	3	3	4	4	4	4	3	4	3	2	1	1	2	1	3	1	2	1	3
1	29	1		1		2	22	1	4	10	2			1	3	5	2	4	4	4	5	1	5	2	3	3	2	4	1	3	4	1	4	1	2	1	1	3	1	1	1	2	2	1	3	2	1	1	1
1	18	1		4		3,4	11	1	4	4	3		12	3	2	5	4	4	4	4	5	5	4	1	1	1	2	4	1	1	3	2	4	4	4	3	4	3	3	3	1	1	3	2	2	2	3	2	2
1	32	1		3		2	7	1	2	3	2		8	3	4	5	1	4	5	4	4	3	3	5	4	3	2	3	1	1	2	2	1	1	1	2	1	3	2	3	1	2	1	1	2	1	2	2	2
1	18	4		4		2	5		1	4	2		9	3	2	2	3	2	2	2	2	5	5	5	4	4	5	4	4	2	1	2	1	4	3	2	2	2	2	2		1	2	1	3	2	2	1	1
1	27	1		4		2	17	2	1	8	5	Psychiatrist	15	1	1	5	5	5	5	5	5	1	5	1	1	1	4	5	1	1	1	1	1	1	1	3	1	5	1	3	3	1	3	1	1	3	3	1	3
2	26	1		4		4	13	2	2	11	2		15	1	1	4	2	4	4	4	4	1	2	1	1	1	2	3	1	1	1	1	1	1	3	1	1	1	2	2	3	3	3	2	1	3	2	2	1
1	40	1		3		2	21	1	2	4	2		6	3	4	4	4	4	3	4	5	5	5	3	5	1	3	4	1	2	3	4	4	4	1	2	3	3	2	1	1	1	3	1	3	2	1	1	1
1	35	1		4		2	18	1	1	4	2		6	2	1	4	2	4	4	4	3	2	3	1	4	1	4	4	1	1	1	1	2	1	1	2	3	2	2	1	1	1	1	2	3	3	1	1	1
1	44	1		3		2	19	1	1	5	2		9	1	3	4	4	4	5	5	4	5	5	5	5	5	4	5	4	2	2	3	2	1	1	1	2	1	1	2	1	1	1	1	1	1	2	1	1
1	27	1		4		4	10	1	2	2	5	Child Development Service	9	2	2	3	4	4	1	4	3	1	5	4	5	2	5	5	2	2	1	2	2	3	1	5	2	1	2	3	1	1	2	1	3	2	3	1	2
1	11	1		5	Final year undergraduate studies, achieved fully to NCEA level 3	2	6	1	2	4	3		7	3	4	5	2	4	2	5	3	5	4	5	3	1	3	3	3	4	3	4	4	5	2	1	3	4	1	3	2	2	3	1	2	3	3	1	3
1	15	2		3		1	20	1	1	6	1		11	4	4	5	5	4	3	4	3	1	3	2	3	2	4	3	2	4	3	3	4	4	4	2	3	3	2	2	3	1	2	1	3	3	2	2	2
1	53	1		4		1,3	32	1	1	11	5	Signs Autism 13/14		3	1	1	1	5	3	2	4	4	4	1	4	1	4	4	4	1	1	3	4	3	2	2	2	2	1	1	3	1	3	1	3	3	1	1	1
1	28	1		4		2	10	1	1	7	2		11	2	2	4	4	4	3	4	4	1	2	2	3	1	2	2	2	3	2	1	1	2	2	2	2	2	2	2	1	3	1	2	1	2	2	2	2
1	30	1		4		2	13	2	3	2	1		3	5	5	5	5	5	5	5	5	5	5	5	5	5	5	5	5	5	5	4	4	4	4	4	4	4	1	3	3	1	3	1	3	3	3	1	3
2	35	1		4		4	17	1	5	6	2		9	3	1	4	5	4	3	3	3	3	2	1	1	1	2	3	1	1	1	2	1	2	1	3	2	3	2	2	2	2	2	2	3	2	2	2	2
1	25	1		4		2	16	1	2	6	2		12	3	2	5	4	5	4	3	4	3	3	2	3	1	3	4	5	3	5	3	3	4	3	3	4	3	2	3	3	1	3	2	1	3	3	2	3
1	31	1		4		2	19	1	2	1	2		8	1	1	4	4	4	2	4	3	3	3	4	4	2	4	4	4	4	2	3	4	3	4	2	3	3	2	3	1	2	1	1	2	3	3	2	3
1	16	1		2		1,3	9	1	5	5	2		11	4	2	5	4	5	5	3	5	4	5	4	4	4	5	5	5	5	3	3	1	1	5	2	2	3	1	2	3	1	3	1	3	2	2	1	3
1	32	1		2		1	15	1	1	3	2		11	1	3	5	5	5	5	5	5	5	5	3	3	1	2	5	3	5	5	4	4	4	5	2	2	4	3	3	1	2	2	2	3	3	3	2	3
1	27	1		2		2	13	1	2	4	2		5	3	1	3	4	5	3	5	4	5	5	3	4	3	4	5	5	5	5	2	3	3	2	1	2	4	1	3	2	2	2	1	3	2	2	1	2
1	30	1		4		2	14	1	1	4	5	Child psychiatrist	9	5	2	5	3	5	5	5	4	3	4	1	5	1	5	5	4	3	3	3	1	5	5	5	4	3	1	2	1	1	2	1	3	3	1	1	1
1	23	1		3		4	14	1	2	1	2		8	3	4	4	4	3	3	5	4	4	5	5	4	4	4	4	5	4	4	2	2	4	1	3	4	3	1	3	1	1	2	2	2	2	3	1	2
1	33	1		4		2	19	1	2	5	2		7	3	4	5	4	4	3	4	3	3	5	5	5	3	4	5	4	2	2	4	4	2	3	3	3	3	1	2	2	1	2	2	3	2	2	1	1
1	32	1		4		2	16	2	2	6	2		7	1	3	5	5	4	3	4	4	4	4	1	3	1	2	4	3	1	1	2	2	2	2	2	3	1	2	3	2	1	3	2	3	3	3	2	3
1	39	1		5	PhD	4		1	2	7	5	Consultant Clinical Psychologist at the hospital Child Development Service	13	1	2	4	2	3	4	1	4	1	2	1	2	1	2	3	1	2	1	3	1	1	1	1	1	1	2	1	2	2	3	3	1	3	1	3	2
1	11	2		4		2	5	1	1	4	2		6	3	5	5	5	5	2	5	4	2	3	3	3	4	3	3	1	2	4	1	1	1	1	1	1	1	3	3	1	1	2	3	2	1	3	2	2
1	21	6	Indian	3		2	4	1	2	4	2		5	3	5	4	2	4	3	5	2	5	5	5	4	4	1	3	2	3	1	1	3	5	5	1	3	2	1	3	1	1	2	1	3	1	3	1	3
2	52	1		4		2	27	2		2	2		6	4	4	4	4	5	4	5	4	4	5	5	4	4	4	5	3	4	4	3	3	3	2	2	3	2	1	2	1	2	2	1	2	1	2	1	2
1	23	1		4		2	10	1	2	6	2		13	1	1	4	1	4	2	4	4	1	2	1	2	2	3	3	4	2	3	2	3	3	2	3	3	2	3	2	1	2	3	2	2	2	2	2	2
1	32	1		3		2	17	1	2	1	2		10	4	3	4	4	4	4	4	4	3	3	3	4	1	3	4	4	2	2	2	3	3	4	4	3	3	3	1	1	2	1	3	2	3	1	3	3
1	13	1		4		1	11	1	1	11	5	Explore in Nelson	14	2	2	4	3	5	5	5	4	1	3	2	4	2	4	4	2	2	2	2	2	3	2	2	2	2	2	3	3	1	3	2	3	3	3	2	3
2	35	1		4		2	11	1	2	4	2		6	4	1	5	3	5	4	5	5	5	5	5	5	2	4	4	5	5	4	2	4	2	1	1	2	2	1	3	1	1	2	1	3	2	2	1	3
1	23	1		3		2	6	1	2	5	5	CDC Waikato Hospital	7	4	4	4	3	5	4	4	5	4	4	4	4	4	4	4	4	4	3	3	3	2	3	2	4	3	2	3	1	2	3	1	2	1	3	1	3
1	24	1		3		1	12	1	2	3	2		7	4	4	3	4	4	4	4	4	4	5	4	4	3	3	5	3	3	3	2	3	1	3	3	3	3	1	2	1	1	3	2	3	1	2	1	3
1	39	2		2		1	26	1	1	1	5	Registrar from Neo-Natal Unit seeing my son as Dr 13 years later	15	1	1	1	1	1	1	1	1	1	1	1	1	1	1	1	1	1	1	1	1	3	1	1	3	3	3	1	1	3	1	3	3	2	2	2	1
1	29	1		2		2	19	2	2	11	3		15	2	2	3	3	2	4	4	4	2	3	2	4	2	4	4	4	2	3	2	2	3	2	2	4	2	3	1	1	1	1	1	3	3	1	2	1
1	35	6	Dutch	5	post grad university	2	10	1	2	11	5	psychiatrist	13	1	1	3	2	4	4	4	5	2	4	1	4	1	3	4	3	4	1	3	2	1	4	1	4	3	2	2	1	1	3	1	1	1	2	1	2
2	48	1		4		1	27	1	1	4	2		12	1	1	1	1	1	1	4	4	1	3	1	1	1	2	3	1	1		1	1	3	2	3	4	2	3	1	3	3	1	1	3	3	1	1	1
1	27	1		4		2	11	1	1	4	2			2	1	4	5	4	3	4	2	1	2	1	1	1	2	2	1	2	3	1	1	1	1	1	3	2	3	1	1	3	1	3	2	3	1	3	2
1	23	6	New Zealander	4		2	15	2	4	4	2		10	5	1	4	5	5	5	5	2	5	5	4	5	2	5	5	5	4	4	3	3	3	3	1	3	4	1	3		1	3	1	1	3	3	1	3
1	46	1		3		1	21	1	2	10	3		13	3	4	4	3	3	3	4	5	3	4	2	3	2	3	4	2	2	3	3	3	4	3	4	5	3	2	2	1	1	1	1	3	1	2	1	3
2	40	1		2		2	14	1	1	7	2		9	2	2	3	2	5	3	5	4	3	3	2	4	4		5	4	4	4	3	4	4	5	2	3	3	1	3	1	2	1	1	3	2	3	2	2
1	48	1		4		3	36	2	1	7	2		15	1	1	4	4	4	4	5	4	3	3	2	4	2	4	4	4	4	1	3	4	2	2	3	4	3	2	1	3	2	3	3	2	3	1	1	1
1	41	1		4		1	20	1	2	6	1		8	1	1	5	3	4	5	5	3	1	2	1	2	1	1	1	1	2	2	4	4	4	2	3	3	4	3	1	1	3	1	2	2	2	1	2	1
1	28	1		3		1	9	1	1	3	2		4	3	2	4	4	5	4	4	5	5	5	5	5	2	4	5	3	4	2	2	2	1	1	1	2	3	1	3	1	1	3	1	2	2	3	1	2
2	28	1		5	PhD	2	6	1	3	6	2		8	2	3	3	2	4	2	3	3	4	5	5	4	5	5	4	2	4	4	3	3	3	3	4	4	3	1	2	1	1	2	1	3	2	2	1	2
1	22	1		4		2	8	1	1	5	2		6	4	3	4	3	3	3	2	1	5	5	5	5	5	4	4	4	4	4	3	2	4	2	3	3	2	1	3	1	2	2	1	2	1	3	1	3
1	33	1		4		2	12	2	1	1	2		13	3	4	5	4	5	5	5	5	4	5	5	5	4	4	5	4	3	2	2	2	2	2	1	2	3	2	3	1	2	2	1	2	2	3	1	2
1	34	1		5	Honours degree	2	14	1	2	11	2		14	1	1	5	3	5	4	5	5	1	5	1	4	1	4	5	2		2	2	2	2	5	4	2	2	1	3	2	1	3	2	3	2	3	3	3
1	20	6	South African	3		1	9	2	2	1	2		11	3	3	4	4	3	4	4	3	3	3	4	3	2	3	3	3	2	2	4	3	3	2	4	3	3	2	3	1	2	2	3	1	3	3	3	3
1	43	1		4		2	29	1	1	6	3		15	4	4	4	4	4	3	4	5	3	4	3	4	1	4	5	2	2	2	2	2	2	2	2	3	2	1	2	3	1	2	1	3	3	2	1	2
1	31	1		4		1	15	1	1	1	3		15	1	4	5	5	5	5		5	1	2	2	3	3	3	4	2	4	4	2	3	2	2	2	3	3	2	3	2	2	2	1	3	3	3	1	3
1	22	1		2		1,3,5	13	2	4	11	3		13	2	2	4	3	3	4	2	4	2	4	1	3	2	4	5	2	3	3	3	3	5	4	5	3	4	2	1	2	2	2	1	2	3	1	1	2
1	27	2		3		4	6	1	2	4	2		7	4	2	3	5	4	5	3	4	5	4	3	3	4	2	3	3	5	4	3	4	4	4	5	3	2	3	3	3	2	2	3	2	1	3	3	3
1	53	1		2		1	23	1	1	5	2		6	5	1	5	5	5	5	5	5	5	5	5	5	1	4	5	1	5	5	2	1	2	1	1	1	1	1	1	1	1	3	1	3	1	1	1	1
1	33	4		4		2	19	1	1	5	2		5	3	2	4	3	5	5	5	5	5	5	5	5	4	4	5	5	4	4	2	4	2	2	2	3	1	1	2	1	1	1	1	3	2	2	1	2
1	22	1		4		2	13	1	3	4	2		5	2	2	4	1	3	5	5	4	2	3	2	3	1	2	4	1	4	2	4	4	5	4	2	3	3	2	3	3	1	1	1	2	2	3	1	3
1	53	1		4		1	12	1	1	8	5	Specialist WDHB	11	4	3	4	4	3	4	4	4	1	4	2	5	1	2	4	4	2	2	4	4	3	4	4	3	2	1	1	1	2	1	1	2	1	1	1	1
1	33	1		5	Post graduate degree	2	18	1	4	4	2		5	4	2	4	5	5	5	5	4	5	5	5	5	5	5	5	4	5	5	4	4	2	4	3	2	3	1	3	1	1	3	2	2	2	3	2	3
1	39	1		3		2	16	1	1	2	2		5	4	3	3	3	5	5	4	3	4	5	3	4	1	3	4	4	1	1	4	3	1	1	1	2	2	1	1	1	1	1	1	3	2	1	1	1
1	32	1		3		2	15	1	1	5	3		11	2	3	4	3	4	3	5	4	1	2	1	2	1	2	3	3	1	1	1	1	1	2	2	2	2	2	1	1	2	2	1	3	1	1	1	2
1		1		3		2		1		11	3		15	1	1	4	3	1	3	5	3	1	3	1	2	1	2	3	1	1	4	3	2	4	4	3	4	2	3	2	3	1	1	2	3	2	3	3	1
1	15	3		4		1	8	2	1	6	2		10	4	3	4	4	5	5	5	3	2	4	1	3	2	3	4	2	4	4	2	2	2	4	3	2	3	2	3	3	1	3	2	3	3	3	2	3
1	24	1		4		1	16	1	2	4	2		7	3	2	4	4	2	2	5	3	3	3	2	2	2	2	2	2	3	2	2	2	2	3	2	2	4	2	2	1	2	1	2	2	2	2	2	2
1	29	1		4		2	12	1	1	6	3		12	2	2	3	2	4	3	4	4	1	1	1	2	1	2	2	3	2	3	1	1	1	1	1	1	1	2	3	2	2	3	2	3	2	2	2	3
1	38	1		4		4	23	1	1	8	3		12	1	1	3	3	3	4	3	4	1	2	1	2	1	3	3	2	1	2	1	1	1	1	1	1	1	2	1	3	2	2	2	3	2	1	2	2
1	27	1		3		2	11	1	2	4	2		5	1	1	4	5	4	4	4	3	4	4	3	5	2	3	5	4	3	5	3	3	2	2	2	3	3	1	3	2	1	2	1	2	3	3	1	2
1	20	6	Fijian Indian	4		2	5	1	1	3	5	Private Pediatrician	3	2	1	2	2	4	3	4	2	5	5	5	5	1	2	5	2	2	3	2	1	2	2	1	3	2	1	3	1	1	2	1	3	2	2	1	1
1	16	1		4		2	10	2		4	3		10	3	4	4	2	4	5	5	5	2	3	2	4	2	4	4	3	3	3	3	2	2	3	1	2	3	1	2	3	2	2	1	3	3	2	1	2
2	22	1		3		1	15	1	1	8	2		8	1	3	3	4	5	3	5	3	5	5	5	4	4	4	5	5	5	4	4	3	5	4	5	4	5	2	3	1	2	3	2	3	3	3	2	2
1	20	5		3		2	7	1	3	4	3		7	4	1	2	1	1	2	3	1	1	3	1	3	1	4	3	1	1	1	1	1	1	1	1	1	1	3	2	1	1	2	3	2	1	2	3	1
1	38	1		3		2	25	1	1	1	5	speech therapist	6	1	1	5	1	4	5	4	4	4	5	5	5	4	4	5	4	3	1	3	2	2	3	1	2	2	1	2	1	2	1	1	3	3	2	1	2
1	29	1		4		4	12	2	3	5	2		14	1	1	4	1	1	1	1	3	1	1	1	1	1	1	2	1	1	1	1	1	1	1	1	1	1	3	2	2	2	2	2	1	3	2	2	1
1	46	1		4		2	24	1	1	1	2		7	1	1	4	4	4	5	5	5	5	5	5	5	1	4	5	1	4	5	2	2	3	2	1	2	3	1	2	1	1	2	1	3	1	2	1	1
1	29	1		4		2	12	1	2	6	2		7	1	1	4	3	5	2	5	4	5	5	5	5	4	5	5	5	2	2	4	4	4	4	1	4	3	1	3	1	2	3	1	2	2	3	1	3
2	34	1		4		2	22	1	1	4	2		10	4	1	3	4	5	4	5	4	1	3	4	3	1	3	4	1	3	2	3	2	4	3	2	3	4		2	1	1	2	2	2	2	2	2	2
2	26	1		4		2	12	1	2	11	3		13	1	2	4	3	4	4	3	4	2	2	1	2	1	2	3	3	2	1	3	2	4	4	4	2	3	2	1	1	2	3	2	2	2	1	2	2
1	10	1		3		1	9	1	1	11	2		12	3	5	5	5	5	5	5	5	3	5	3	5	2	4	5	5	5	3	3	3	2	4	1	1	2	1	3	2	1	3	1	2	3	3	1	3
1	49	1		3		1	23	1	1	4	3		10	3	2	4	4	3	2	4	3	3	4	3	3	1	3	4	2	1	1	3	3	2	2	2	3	3	1	1	1	1	1	1	3	1	1	2	1
1	20	1		3		2	8	1	2	5	2		5	5	1	5	4	5	4	5	3	5	5	3	5	1	3	3	5	5	3	4	4	5	5	5	3	2	1	3	1	1	1	1	2	1	3	1	3
1	25	1		4		2	13	1	4	5	3		9	4	4	3	4	4	3	4	2	4	4	4	4	1	3	4	4	2	2	2	2	2	2	2	2	2	2	3	1	1	1	2	3	2	2	1	2
1	21	1		2		1	11	1	1	2	1		3	4	5	5	5	5	5	5	5	5	5	5	5	1	5	5	5	5	5	2	2	2	5	2	1	1	1	3	1	1	3	2	3	1	3	2	3
1	24	1		2		2	6	2	3	3	2		7	1	3	1	2	2	1	2	1	3	3	2	2	1	1	2	3	1	1	1	1	1	1	1	1	1	3	1	1	3	1	2	1	1	2	2	1
1	31	1		3		2	18	1	1	10	2		10	1	1	4	1	1	2	4	3	1	3	1	3	1	1	1	1	1	1	4	4	3	3	3	4	3	3	1	1	3	1	2	3	2	1	2	1
1	30	4		4		2	16	1	3	8	2			5	5	4	4	5	4	5	4	4	4	3	3	3	4	5	5	5	5	5	5	5	5	4	5	5	2	3	1	1	2	1	3	2	2	1	2
1	31	1		5	Diploma	2	13	2	2	7	3		8	1	1	5	4	3	3	4	3	1	2	1	4	1	3	4	3	2	1	4	4	4	4	3	5	3	2	2	2	2	2	2	3	2	2	2	2
2	38	1		3		4	17	1	2	7	2		7	2	3	4	3	4	3	4	3	3	4	4	5	1	3	4	4	2	2	2	2	2	2	2	3	2	2	1	1	2	1	2	2	3	1	1	1
1	30	6	New Zealander	5	Post Graduate Diploma	2	14	2	2	11	3		12	4	3	4	5	5	4	5	5	4	5	2	3	2	5	5	5	3	3	2	2	2	4	3	2	4	1	2	1	2	3	2	3	1	2	2	1
1	18	1		3		2	6	1	2	5	2		10	3	2	4	2	4	4	4	3	5	4	5	4	4	3	4	3	4	4	3	3	2	3	3	3	4	2	3	1	2	2	2	2	1	3	2	3
1	30	1		3		2	9	1	3	6	3		12	2	2	3	3	4	2	4	3	3	4	4	4	1	4	5	4	4	4	3	3	3	4	1	3	3	1	2	1	2	3	1	2	1	2	1	2
1	36	1		4		4	12	1	2	6	3		12	1	1	5	3	4	2	4	4	2	3	1	3	1	3	3	4	2	3	1	1	1	3	4	3	4	3	3	3	2	2	3	2	2	3	3	2
1	39	6	Welsh	4		1	16	1	2	5	2		7	3	4	4	4	4	4	5	3	5	4	3	4	4	3	5	4	2	2	2	2	2	2	2	2	3	2	3	1	2	1	1	3	2	2	2	3
1	28	6	Halfcaste maori/pakeha	4		1	11	1	2	1	3		12	4	4	4	4	2	3	4	4	2	5	1	4	1	4	5	1	4	4	2	4	4	3	3	3	3	3	3	2	1	3	2	3	3	3	3	1
	14	1		2		1	10	2	2	4	2		5	3	4	4	5	4	4	4	4	2	3	3	4	3	4	4	4	4	3	4	3	3	3	4	2	3	2	2	3	2	3	2	3	3	2	2	2
1	22	4		4		2	7	1	3	4	1		4	4	4	3	2	3	4	5	3	3	2	2	4	4	1	4	4	4	3	3	3	2	3	2	2	3	2	2		1	2	1	3	2	2	2	3
1	37	1		4		2	12	2	2	8	5	Psychiatrist	12	1	2	3	2	3	4	3	5	1	1	1	2	1	4	4	1	1	1	3	4	4	2	3	3	3	2	2	2	2	3	2	2	3	2	2	2
1	20	1		4		2	14	1	2	2	3		11	2	4	5	5	5	5	5	5	2	4	1	2	1	4	4	4	3	2	4	4	3	2	4	2	2	1	2	2	2	3	1	3	3	2	1	3
1	22	1		3		3	9	1	5	3	2		5	3	3	5	4	4	5	4	5	5	5	5	4	2	5	5	5	2	5	5	5	4	5	5	5	5	1	3	1	1	3	1	2	1	3	1	2
1	27	6	Filipino	4		2	16	1	2	5	3		7	3	2	3	2	3	2	3	3	2	4	4	4	3	3	4	4	3	3	2	3	3	2	2	3	3	2	1	1	2	3	1	2	2	1	1	2
1	29	1		3		4	11	1	5	2	2		12	4	5	5	4	5	5	5	3	5	4	5	3	4	4	4	3	5	2	2	2	2	3	3	2	3	1	3	1	1	3	1	2	3	3	1	3
1	28	6	Filipino	5	Master�s degree	2	13	2	3	6	2		6	4	4	4	4	4	4	4	2	5	4	5	4	5	3	3	3	3	5	3	3	3	4	1	5	4	1	2	1	1	2	1	2	3	2	1	3
1	41	1		3		2	35	1	1	4	2		15	2	1	3	3	3	2	2	2	2	3	2	2	1	3	3	1	2	2	3	2	4	2	3	4	3	3	1	1	2	1	2	2	2	1	3	1
1	53	1		2		1,2	26	1	1	3	2		6	4	4	5	4	4	4	4	4	3	4	3	3	2	3	4	3	3	2	2	3	2	3	2	2	3	2	2	2	2	3	2	2	2	2	2	2
1	37	2		2		2	20	1	2	6	2		7	5	1	1	1	5	3	5	4	4	4	1	3	1	4	5	1	1	1	1	2	5	1	1	1	1	1	3	2	1	3	1	3	1	3	1	1
1	24	1		4		2	13	2	2	11	5	Child Psychiatrist	15	1	3	4	2	3	3	3	4	1	3	1	4	1	3	5	4	3	3	2	4	2	2	2	2	2	2	3	3	2	3	2	2	3	3	2	3
1	39	2		3		1	16	1	2	5	3		15	3	4	4	3	4	4	4	4	3	4	4	4	3	3	5	4	4	4	3	4	4	3	3	3	3	2	2	1	2	3	2	3	3	2	2	2
1	28	1				2	20	2	2	9	3		15	1	3	4	2	4	5	4	4	3	4	3	3	1	4	4	3	2	3	2	2	1	3	2	1	4	2	2	1	2	2	1	2	1	2	1	2
1	31	1		2		1	12	1	1	6	2		8	3	1	2	4	5	2	5	2	1	3	1	3	1	3	5	3	2	2	1	2	5	4	4	3	3	2	3	1	3	2	1	3	1	3	1	3
1	46	1		4		2	31	1	1	4	1		15	4	2	4	5	4	5	5	4	1	4	1	4	1	4	5	2	3	4	3	1	4	1	3	1	4	2	3	3	3	3	3	3	3	3	3	3
1	24	1		4		2	5	1	2	4	2		7	4	3	4	4	4	4	4	4	5	5	5	5	4	4	4	4	4	3	4	4	3	3	1	2	3	1	2	1	1	3	1	3	2	3	1	3
1	34	1		4		2	14	1	2	2	3		13	1	1	4	1	4	3	5	4	1	2	1	3	4	3	3	2	1	1	3	3	2	4	3	4	4	2	3	1	3	3	2	2	3	3	2	3
2	20	1		4		2	6	1	3	8	5	Child development assessment team at ccdhb	9	3	1	3	1	2	1	3	3	2	3	2	4	1	2	4	2	2	1	2	3	4	4	1	2	3	2	2	1	2	1	2	2	1	2	2	2
1	40	1		2		2	30	1	2	2	2		10	3	4	4	4	4	3	4	2	5	5	1	5	5	4	4	1	3	3	2	5	2	2	3	2	2	2	2	1	2	1	2	3	2	1	3	1
1	53	1		4		1	33	2	1	1	2		8	3	4	5	3	5	4	4	5	2	3	3	3	1	4	3	4	2	1	2	1	2	2	2	3	2	1	3	3	1	3	1	3	2	3	1	2
1	37	2		4		2	19	1	5	6	2		6	3	4	5	4	5	3	5	5	5	5	5	5	5	5	5	5	5	5	2	2	2	2	1	2	2	1	2	2	1	1	1	3	1	1	1	2
1	15	1		4		4	11	1	4	6	2		10	1	2	4	4	5	5	4	5	4	3	2	3	3	4	4	4	4	4	2	3	4	3	3	3	3	1	3	2	2	3	1	3	3	3	1	3
1	17	1		4		2	4	1	1	4	2		6	4	4	4	3	5	2	1	4	5	5	5	5	5	3	4	3	4	4	2	3	3	2	2	2	2	2	2	1	1	2	1	2	2	2	1	2
2	48	1		2		1	19	1	1	6	2		10	2	2	4	3	4	3	4	4	2	3	1	4	1	3	4	4	3	2	2	1	3	2	2	3	3	1	2	1	2	2	1	1	1	1	2	2
1	9	6	& samoan	2		4	7	2	4	2	2		4	5	4	4	4	5	5	5	3	5	4	5	4	5	4	4	5	5	5	5	1	1	1	1	2	1	1	3	3	1	3	1	3	2	3	1	2
1	30	1		3		1	17	1	1	4	3		15	3	2	2	3	3	3	4	4	2	4	1	3	3	4	4	3	3	1	2	2	2	2	2	2	3	2	2	2	1	2	2	2	2	1	2	1
1	31	1		3		2	16	1	2	4	3		15	1	1	2	3	3	4	3	2	1	5	2	4	1	4	5	4	4	2	2	3	1	2	2	2	2	1	2	1	1	2	1	3	2	2	1	2
1	24	1		5	Polytechnic	2,3	19	1	2	2	3		8	3	4	5	2	5		5	5	4	4	4	4	2	4	4	2	5	5	2	2	2	2	1	1	2	1	1	1	1	1	1	3	3	1	1	1
1	23	4		4		2	11	1	3	4	2		9	3	3	3	4	3	3	4	3	2	3	1	2	2	2	2	1	3	2	2	2	2	2	2	2	2	3	2	1	2	1	2	2	1	2	2	1
1	34	2		4		2	16	1	4	3	5	MDT	5	5	5	5	5	4	4	5	4	5	5	5	5	1	4	5	5	5	5	5	5	4	3	4	5	4	1	3	1	1	3	1	2	2	3	1	3
1	13	2		2		1	7	1	4	4	2		5	5	4	5	5	5	3	3	5	5	5	5	5	1	4	5	5	5	4	2	1	2	2	1	2	2	1	3	2	1	3	1	3	3	3	1	3
1	34	1		4		2	21	1	2	3	2		5	2	2	4	3	5	4	4	4	5	5	5	5	5	4	5	4	4	4	2	2	2	1	1	3	2	2	3	1	2	2		3	3	3	1	3
1	27	1		3		2	21	2	2	1	3		15	4	1	4	3	3	3	4	4	3	3	3	3	1	2	3	4	2	5	1	1	3	3	3	3	3	2	2	2	1	1	2	3	2	2	2	3
1	31	1		3		2	13	1	2	7	2		14	1	4	4	3	4	5	4	5	3	3	1	3	1	4	3	4	3	3	3	2	2	3	4	3	3	2	3	3	1	3	3	3	3	3	3	2
1	41	1		2		2	29	1	1	3	5	Tony Attwood	11	4	3	5	4	5	4	4	3	2	4	3	5	2	4	4	2	5	5	3	4	3	4	3	2	3	2	3	1	3	2	2	2	3	3	2	3
1	28	1		4		2	20	1	2	4	3		12	1	1	3	4	4	1	4	2	1	3	1	4	1	3	3		1	1	4	1	2	1	2	2	2	1	2	3	2	1	2	1	3	2	1	1
1	25	4		4		2	23	2	1	4	2		6	2	2	2	1	2	1	4	2	4	3	1	5	4	2	3	2	4	1	3	3	2	1	2	3	3	1	3	2	1	2	1	3	1	3	1	1
1	25	1		4		2	12	1	2	3	2		11	1	1	5	5	5	2	5	5	1	2	1	2	1	2	4	2	3	2	2	2	3	4	3	2	2	2	3	2	1	1	2	3	3	3	2	3
1	22	1		4		2	9	1	2	5	2		7	1	1	3	1	4	2	3	2	2	3	1	4	1	3	3	4	2	1	3	3	3	3	2	4	4	2	2	1	3	1	2	2	2	2	2	2
1	29	1		3		3,5	19	2	1	11	3		15	1	2	4	2	5	4	4	4	1	3	1	2	1	2	3	3	2	2	3	2	2	2	1	3	2	2	1	3	1	1	2	3	3	2	1	2
1	28	1		3		2	8	1	2	6	2		8	1	2	4	4	2	2	4	4	3	4	2	1	1	3	5	2	3	2	2	2	2	4	1	1	2	1	1	2	1	3	1	3	2	1	1	2
1	39	1		3		2	19	2	1	3	3		15	3	3	4	4	4	3	4	5	3	4	3	3	3	3	4	3	2	2	2	3	2	3	4	2	3	3	1	3	2	1	2	3	3	1	2	1
2	17	6	North American	4		2	10	1	2	6	2		12	1	1	3	3	4	4	4	4	1	3	1	2	1	3	3	2	2	1	1	1	2	1	1	2	2	2	3	1	2	3	3	3	2	3	3	2
1	33	6	Kiwi... part European, part Maori	3		2	25	1	1	6	3		12	3	3	5	5	4	5	5	5	1	2	3	3	1	3	4	4	3	1	1	2	1	2	1	2	2	1	1	3	1	2	1	3	3	3	1	3
2	46	1		4		2	34	1	2	4	5	A friend who is an audiologist	7	2	2	5	3	4	5	5	5	5	4	3	5	1	3	5	5	3	3	4	2	4	4	4	3	3	2	1	2	3	1	2	3	3	1	2	1
1	34	1		3		2	20	2	1	11	3		15	3	3	4	3	3	5	4	4	4	5	2	4	1	3	4	3	3	3	3	3	4	2	3	3	3	2	1	3	2	2	2	3	3	1	2	2
1	31	2		2		1	10	1	1	5	2		12	4	3	4	4	4	4	5	4	1	3	4	4	1	3	4	1	3	3	3	2	2	4	3	2	4	2	1	1	3	2	2	3	3	1	2	3
1	23	1		4		1	17	1	2	2	3		15	1	1	4	1	4	1	4	4	1	2	1	2	1	4	4	2	1	1	1	1	4	1	3	1	3	2	2	1	2	3	1	3	1	2	2	1
1	37	1		2		4	17	2	3	5	2		7	3	1	5	3	4	4	4	4	3	3	3	3	3	3	3	3	3	1	2	2	2	2	2	2	2	2	2	1	1	2	1	3	2	2	1	1
1	33	1		4		2	8	2	3	3	2		4	1	2	2	2	2	3	2	1	1	1	1	1	1	2	2	4	1	1	2	2	2	2	2	2	2	1	3	1	2	1	2	1	1	3	2	3
1	28	2		4		4	11	1	1	4	2		5	3	2	2	3	4	4	4	2	5	5	5	5	2	4	4	4	5	5	4	4	4	2	2	3	4	2	3	1	2	1	2	3	3	3	1	3
1	53	1		4		1,3	52	1	1	5	3		15	1	1	4	2	5	4	4	5	5	5	5	5	3	4	5	3	1	2		2	2	1	1	3	2	1	1	1	1	2	1	3	2	1	1	1
2	42	1		4		3	20	1	1	3	2		6	4	4	3	4	5	3	4	2	5	5	1	5	1	3	3	1	4	5	4	4	4	2	3	3	4	2	3	2	2	2	2	3	2	3	2	3
1	10	3		3		1	8	1	1	8	2		8	2	4	4	3	4	4	4	4	3	4	3	3	2	3	3	3	4	4	3	3	3	2	2	3	2	2	3	1	2	3	2	1	3	3	1	2
1	38	1		4		2	21	1	3	5	3		12	1	1	3	1	3	4	4	5	2	3	1	2	1	5	5	4	3	1	1	2	3	1	1	3	3	1	1	2	2	3	1	2	3	1	1	1
1	33	4		3		2	13	1	1	11	3		15	5	5	4	4	4	4	4	4	3	4	4	4	4	3	3	3	3	3	4	4	2	4	2	2	3	2	1	2	1	2	1	1	2	1	2	1
2
2	40	4		2		2	22	1	1	8	3		8	3	4	2	3	3	2	5	3	3	3	3	3	2	2	3	3	1	1	3	3	4	3	3	2	3	2	1	1	2	2	2	2	2	1	2	1
1	32	6	New Zealander	4		2	10	1	1	8	3		8	4	4	5	5	5	5	3	5	4	4	2	5	4	5	5	3	5	5	5	5	2	2	4	3	2	2	3	3	2	2	2	2	3	3	2	3
1	30	1		3		2,3	20	1	1	1	2		7	3	2	3	4	4	4	4	3	2	3	1	2	1	3	3	2	3	2	4	4	4	3	3	2	4	3	3	1	3	1	2	2	3	3	3	3
1	27	4		4		2	19	1	2	6	5	Psychiatric	6	4	4	4	4	4	3	4	4	4	4	4	4	1	3	3	2	2	1	1	4	4	3	2	4	3	2	1	1	2	1	2	2	1	1	2	1
1	19	1		3		2	9	2	2	11	3		12	1	3	5	2	3	4	4	5	2	3	2	4	1	3	3	4	1	1	3	3	2	3	2	3	4	2	1	1	1	3	2	3	3	1	2	1
1	42	1		4		2	19	1	1	11	5	I did	15	2	3	5	4	5	5	4	5	1	3	1	4	1	2	3	1	1	2	2	1	1	1	1	1	1	1	1	2	1	1	1	3	1	1	1	1
1	33	1		3		2	18	1	1	5	3		7	2	3	4	3	5	5	4	4	4	4	2	4	3	4	4	3	3	3	3	3	3	5	4	2	3	2	3	1	2	3	3	3	1	3	3	3
1	31	1		4		4	17	1	2	3	2		11	1	1	4	1	3	3	4	4	3	4	1	3	2	2	3	3	4	1	3	3	4	3	2	4	4	2	1	1	3	1	1	3	1	1	2	2
2	47	1		5	Honours degree	4	20	1	1	5	2		9	2	4	4	2	3	3	3	4	4	4	3	5	1	2	4	3	3	3	2	3	2	2	2	2	2	1	2	1	2	1	1	3	1	1	1	1
1	36	1		4		2	21	1	1	6	2		8	1	4	4	4	2	4	5	3	3	4	2	2	1	4	4	3	2	2	3	3	3	3	4	2	3	2	2	1	2	2	3	2	3	1	3	1
1	30	4		4		2	4	1	4	3	2		4	4	4	2	3	4	2	5	2	5	4	4	5	4	4	4	4	1	1	1	1	3	1	1	2	2	1	3	1	1	1	1	3	1	3	1	2
1	27	1		4		4	9	1	3	2	2		5	1	1	4	2	3	2	1	4	3	3	5	3	2	3	3	3	1	2	1	1	1	1	1	4	1	2	3	1	2	3	2	1	1	3	2	3
1	42	1		2		2	19	1	1	11	2		12	4	1	5	1	5	5	5	5	1	1	1	5	1	5	5	5	5	3	4	4	5	5	5	5	5	1	2	3	1	3	1	3	3	2	3	2
1	29	1		3		2	12	1	4	11	2		13		1	2	4	4	3	5	4	3	4	3	5	1	3	5	1	1	1	3	4	2	4	2	3	3	2	2	3	1	2	1	3	2	2	1	2
2	35	4		3		1,3	7	1	1	4	1		6	3	5	4	4	3	4	5	4	4	4	4	3	3	1	3	3	3	3	4	3	3	3	1	5	3	3	1	1	3	2	1	2	1	1	3	1
1	24	6	This is not the correct way to ask an ethnicity question. I identify as M?ori and P?keh?	4		2	9	1	3	8	2		9	4	1	4	4	5	4	5	5	1	1	1	1	1	2	4	1	1	1	1	1	1	1	1	1	1	2	3	1	1	2	2	2	1	3	2	3
1	24	1		4		2	9	1	2	2	2		5	1	1	4	4	5	3	4	3	1	2	1	3	1	3	3	4	2	1	3	4	5	4	3	5	5	2	3	2	2	3	2	2	3	3	2	3
1	26	1		2		3,4	16		3	3	5	Kindergarten	7	2	2	4	2	3	2	4	3	3	3	2	2	2	2	3	2	1	1	2	2	1	1	1	1	1	2	1	1	2	1	2	3	2	1	3	1
1	25	1		3		2	17	2	3	1	2		12	2	1	2	2	4	4	4	3	1	3	1	3	1	3	4	1	1	4	1	1	3	4	3	3	4	2	1	2	1	2	2	3	3	1	1	1
1	35	1		4		2	14	1	2	9	2		12	3	2	4	4	4	4	4	4	4	4	2	2	1	4	4	3	2	4	4	4	4	4	4	3	4	3	2	2	2	3	2	3	3	2	3	1
2	25	1		3		2	11		4	6	3		7	2	4	4	2	3		3	3	2	2	1	3	2	2	2	4	2	1	3	4	4	3	5	4	2	1	1	2	1	1	1	3	2	1	1	1
1	20	1		4		1	7	2	1	3	5	Speech langue therapist	6	3	3	1	3	3	2	3	3	4	5	5	3	4	3	3	3	4	3	3	3	1	2	5	3	3	2	3	2	1	3	3	2	2	3	3	3
1	18	1		4		2	9	1	4	4	3		9	4	1	4	5	5	4	5	5	1	2	1	1	1	3	5	2	3	1	4	5	5	5	2	5	4	1	2	1	1	3	1	2	2	3	1	2
1	27	1		4		1	11	1	2	5	5	MDAT Tauranga	11	3	1	3	2	3	3	4	3	1	3	1	3	3	2	3	4	3	2	4	4	4	3	3	4	4	2	3	1	2	1	2	2	1	3	2	3
1	20	1		4		1,3	8	1	3	4	5	Psychiatrist	8	3	4	5	5	4	5	5	4	2	3	2	3	3	4	4	4	4	3	3	2	2	3	4	4	4	1	3	2	1	3	1	3	3	3	1	3
1	34	1		5	University Undergraduate Diploma	2	14	1	2	8	3		15	3	4	4	5	4	5	5	4	2	2	1	4	1	4	3	1	3	2	1	3	3	4	3	2	3	2	3	2	1	2	2	2	3	3	2	3
1	41	1		2		2	27	1	1	4	2		5	4	5	5	4	4	5	4	3	5	4	4	4	1	3	4	3	5	5	4	4	4	2	3	2	2	2	3	1	1	1	1	3	3	3	2	2
1	17	6	British	2		3	7	1	2	6	2		8	3	4	4	4	5	4	5	4	3	4	3	4	4	4	4	4	3	4	3	2	2	4	3	3	2	2	1	3	3	3	3	3	3	1	3	2
1	26	1		4		2	12	1	3	5	2		6	4	1	4	4	4	4	4	3	1	3	1	3	2	3	3	2	3	3	2	3	3	4	3	3	4	2	2	1	2	3	1	3	2	2	2	2
1	32	1		4		2	15	1	3	4	3		14	1	1	1	1	3	2	2	3	1	1	1	3	1	4	4	4	1	1	3	3	3	3	3	3	3	2	1	1	2	2	1	2	1	1	1	1
1	25	1		5	Post graduate diploma	2	10	1	2	4	3		10	5	1	4	4	5	5	5	4	2	2	3	4	5	3	5	2	5	2	3	5	5	1	5	2	5	2	3	1	2	1	1	3	1	3	1	2
1	37	1		3		2	23	1	1	2	2		9	3	2	5	2	5	3	5	4	5	5	4	5	1	4	5	4	3	1	3	4	3	2	3	3	3	2	2	1	1	2	2	3	3	2	2	2
1	53	1		3		3	45	2	1	11	5	She was doing an employment questionaire and the person taking it, who had experience with people with ASD, noticed that she had the traits and her answers were also along that line	15	1	2	3	2	4	2	4	5	1	3	2	2	1	1	1	1	1	1	1	1	1	1	1	1	4	2	1	3	1	2	1	3	3	1	1	1
1	27	1		5	PhD	2	11	2	3	11	3		14	1	2	3	4	2	4	5	3	1	4	1	3	1	2	5	1	1	4	3	3	4	4	2	4	3	3	1	3	2	2	1	3	3	1	2	1
1	27	1		3		2	12	2	2	3	2		8	1	2	4	3	4	3	2	4	2	3	2	4	2	4	4	3	2	2	4	2	2	3	2	3	3	1	3	1	1	3	1	3	2	3	1	3
1	28	1		5	Post Grad	2,3	17	1	1	2	2		12	4	4	3	4	3	3	5	5	5	5	1	4	1	3	5	3	1	1	2	2	3	5	3	3	3	3	3	1	3	1	2	3	3	2	3	2
1	10	2		4		4	4	1	1	4	2		3	5	1	1	5	5	5	5	1	4	4	4	4	4	4	4	3	4	4	4	3	2	3	1	3	3	1	2	1	2	2	1	2	1	2	1	2
1	43	1		4		2	34	1	1	1	2		6	3	3	4	2	3	3	4	4	3	4	2	1	1	3	3	2	1	2	4	4	4	4	4	4	4	3	1	2	3	1	3	2	3	1	3	1
1	46	1		3		4	41	1	1	8	2		15	2	3	4	3	4	1	3	4	1	3	5	3	1	2	3	1	2	2	2	4	3	4	4	2	3	2	1	1	2	1	1	2	1	1	2	1
1	28	1		4		2	16	2	1	3	3		15	1	5	5	3	3	2	3	4	3	3	1	3	1	4	3	2	5	4	4	4	4	4	4	4	4	2	1	1	2	3	2	3	3	1	2	2
1	34	1		4		2	18	1	2	4	2		12	4	2	4	4	4	2	4	3	1	4	3	3	1	4	3	3	2	3	2	2	3	3	3	3	2	2	1	1	2	2	2	3	3	1	3	2
1	32	1		4		2	12	2	2	5	3		13	2	4	4	4	3	4	3	4	5	4	3	3	1	3	4	2	1	2	3	3	1	3	1	3	3	1	3	1	1	2	1	3	3	2	1	3
2	22	1		2		2	7	1	3	4	2		9	4	4	5	4	3	3	4	4	4	4	3	4	2	2	3	2	3	3	3	2	2	2	2	2	3	1	2	1	1	2	1	2	1	2	1	1
1	21	1		3		2	16	1	2	6	2		9	1	1	4	4	3	1	1	3	4	4	2	1	1	1	4	4	1	4	1	1	1	1	1	1	1	2	2	1	1	3	1	3	2	2	1	2
1	37	1		4		1	28	2	1	11	3		15	1	4	5	5	4	4	2	5	1	4	1	4	2	2	5	3	3	3	3	3	3	1	3	3	4	2	3	3	2	2	1	3	3	3	2	3
2	30	6	Maori/European	1		2	5	1	1	4	2		8	4	3	4	5	4	3	4	3	5	4	5	5	1	2	3	2	3	3	3	1	4	2	1	3	4	1	3	1	1	2	1	3	1	3	1	3
1	35	1		5	Masters of Arts in Education	1	16	1	1	6	2		7	2	1	3	3	4	4	4	4	4	4	4	4	4	4	4	4	3	3	2	2	3	3	2	4	2	2	3	3	2	3	2	3	2	3	1	2
1	45	1		3		2	26	1	1	4	2		5	1	4	5	1	5	1	5	4	5	5	5	5	1	4	4	4	1	4	1	3	2	1	1	1	1	2	3	1	1	2	2	3	2	3	2	3
1	12	1		3		2	5	1	1	4	2		7	5	1	5	5	5	5	5	5	5	5	5	5	5	5	5	5	5	5	1	1	2	1	1	2	3	1	3	1	1	3	1	3	2	3	1	3
1	33	3		4		2	17	1	2	4	2		5	2	1	2	3	4	2	4	1	1	1	1	3	2	2	2	2	1	1	3	3	2	3	1	3	3	2	1	1	1	1	1	2	1	1	1	1
1	23	4		4		1,3	11	1	1	11	2		10	1	3	5	4	4	2	4	5	2	3	1	3	2	4	3	4	2	1	2	4	3	4	2	3	4	1	3	1	1	3	1	2	1	3	1	3
1	19	1		5	Diploma	2	17	1	1	8	2		12	4	4	2	4	3	3	4	3	4	4	1	1	1	4	4	4	4	4	4	4	3		4	2	4	2	2	2	2	2	2	3	3	2	3	3
1	21	1		3		2	15	1	2	3	2		6	3	4	4	2	4	5	4	3	4	4	4	4	5	5	5	4	4	4	4	4	4	4	4	4	4	2	2	1	2	2	3	2	3	3	3	3
1	39	6	New Zealander	2		2	19	1	1	5	2		7	1	1	2	1	3	1	2	2	1	3	1	1	1	3	3	1	1	1	4	4	4	4	3	4	4	2	1	1	3	1	3	2	1	1	3	1
1	18	1		4		1	8	2	2	3	2		7	3	2	3	4	4	3	3	3	4	4	4	5	5	3	4	4	4	4	3	2	2	1	2	2	2	1	3	1	2	2	1	2	1	2	1	2
2	33	1		2		4	17	1	3	9	2		12	1	1	3	1	3	3	4	3	3	3	1	2	1	2	3	4	3	2	1	1	2	2	2			3	2	1	2	3	2	2	3	2	3	2
1	24	1		4		2	6	2	3	6	2		9	4	4	3	1	3	4	3	3	4	5	2	5	4	2	3	4	1	3	2	3	2	3	3	2	2	1	3	1	2	1	1	3	2	3	1	3
1	25	4		4		2	12	2	2	7	2		15	1	2	4	2	4	4	2	2	1	4	3	4	2	5	5	5	2	2	3	3	2	2	2	4	2	1	2	2	2	2	1	1	3	2	1	2
		3																														5
1	11	1		3		5	9	1	1	3	2		9	4	4	5	5	5	3	5	5	5	5	5	3	5	4	4	5	5	3	3	3	3	3	4	4	4	2	3	1	1	3	2	2	1	2	2	2
2	34	1		4		1	16	1	2	6	5	psychiatrist	15	1	1	3	4	3	4	4	2	1	3	1	4	1	2	2	1	1	3	3	3	2	3	3	3	3	2	2	1	1	1	2	3	3	3	2	2
1	29	1		3		1	8	1	1	9	2		9	4	3	5	4	5	5	5	5	5	4	4	5	5	5	5	4	4	4	3	4	2	1	1	2	2	1	3	3	1	2	1	3	3	3	1	2
1	38	6	British	4		2	24	2	1	11	5	Psychiatrist	15	1	4	5	3	4	4	4	5	5	3	1	2	1	4	4	2	4	2	3	5	4	2	4	4	2	2	2	3	1	1	2	3	3	2	2	1
1	29	6	pakeha	3		2	17	1	1	5	2		15	1	1	4	1	3	3	4	3	3	3	1	3	1	2	3	2	2	1	1	1	1	1	2	2	2	2	1	2	1		2	2	3	1	2	1
1	36	1		2		2	19	1	1	3	3		15	1	4	5	5	2	5	4	5	1	4	3	3	1	2	5	3	2	2	3	2	3	3	2	2	3	1	2	3	2	3	1	3	2	1	1	2
2	39	1		3		1	24	2	1	8	1		9	2	3	5	2	5	4	4	4	3	2	1	2	3	2	2	4	4	2	2	3	3	5	5	1	2	2	2	1	2	3	1	3	2	2	1	2
1	24	1		4		4	13	1	3	9	3		14	1	1	3	1	3	1	4	3	1	1	1	1	1	1	3	1	1	1	4	4	4	4	4	4	4	2	3	3	2	3	3	1	3	2	2	1
1	12	1		2		2	8	2	4	6	2		11	1	1	1	1	1	1	4	2	5	4	3	1	1	1	4	4	1	1	1	1	1	4	1	3	1	2	1	3	3	2	1	2	2	1	3	1
1	17	1		4		4	5	1	2	3	2		6	4	4	4	3	3	2	4	3	5	5	5	5	3	4	5	2	3	3	3	2	2	2	2	3	3					3	2	2	2	2	1	2
2	41	1		4		2	16	1	2	4	5	Pediatric Psychiatrist	6	5	1	4	3	4	2	1	3	1	3	2	5	3	3	4	3	4	5	3	2	4	2	4	3	3	3	3	1	1	2	3	3	2	3	1	3
1	20	1		2		2	8	1	3	6	2		8	4	2	4	3	5	5	4	5	1	3	1	4	1	4	4	5	5	4	2	2	2	1	3	3	2	1	3	2	2	2	1	1	3	3	1	3
1	25	1		3		2	8	1	3	2	2		10	4	4	4	4	4	4	4	4	3	4	4	3	3	3	4	3	2	3	3	2	2	3	4	3	4	2	3	3	2	3	2	3	1	3	2	3
1	18	1		2		2	13	1	2	7	4			1		5	4	5	5	5	5	1	2	1	1	1	5	5	3		1	3	3	3	1	2	5	3	1	3	3	1	3	2	1	3	3	2	3
1	20	1		4		1	6	1	1	4	2		8	3	3	5	4	5	5	5	5	5	5	5	5	1	4	5	1	3	3	3	3	2	3	3	2	2	2	3	1	1	3	2	3	2	3	2	3
1	29	1		5	Post-grad	2	9	1	2	7	2		12	2	2	3	4	3	3	5	4	1	3	1	4	1	3	4	1	2	2	1	1	1	1	1	1	1	2	3	2	2	3	2	2	2	3	1	3
1	30	4		5	MA	2	12	1	2	2	2		9	1	1	4	1	4	4	5	3	4	5	1	4	1	4	4	4	3	1	1	4	4	3	2	1	4	1	1	1	2	1	2	3	1	1	2	1
1	24	1		5	I also have a Masters qualification	1	13	1	2	4	5	It was a team with a pediatrician, psychologist and speech language therapist	9	4	4	5	4	4	3	4	4	2	3	2	3	1	3	4	3	2	3	3	2	2	3	4	4	3	2	1	1	1	2	2	3	2	1	2	1
2	33	1		5	POST-GRADUATE	2	17	2	2	8	2		11	1	1	3	3	3	4	2	4	1	3	1	4	1	3	4	1	2	3	2	2	3	1	3	4	4	1	1	2	1	2	2	3	3	1	2	2
1	20	1		3		5	9	1	3	4	5	Specialist at the hospital	10	2	4	4	4	4	3	4	4	5	4	4	3	3	3	3	4	3	4	3	4	4	4	4	3	4	3	1	1	2	3	3	2	1	1	3	1
1	35	1		3		2	25	1	1	1	3		12	1	4	4	2	3	3	3	3	1	2	2	2	1	2	3	2	1	1	3	1	3	3	2	3	3	2	3	1	1	2	1	3	2	2	2	2
1	39	1		5	Level 7 diploma	2	23	1	2	10	3		15	4	4	2	2	2	3	5	2	1	3	2	3		3	4	2	1	2	4	4	5	3	4	4	4	2	1	1	2	1	1	3	3	1	1	3
1	41	1		4		2		1	1	11	2		15	5	1	5	5	5	5	5	5	5	5		5			5	5			4	4	4			5		1	1		1	3	1	3	3	1	1	1
1	34	1		2		2	20	1		4	1		5	4	2	5	3	5	3	4	5	3	4	4	4	1	3	4	3	1	1	1	4	2	2	1	3	3	1	3	3	1	3	1	3	3	3	1	2
1	41	1		3		2	28	1	1	11	3		15	3	4	4	4	4	5	5	4	4	4	4	4	3	4	4	4	2	2	2	2	2	3	1	1	2	1	1	3	1	3	1	3	2	1	1	1
1	31	6	Maori and pakeha	4		1	13	2	2	10	2		11	4	4	4	5	4	4	4	5	2	3	3	4	3	3	4	3	3	4	3	3	2	2	1	2	2	2	2	1	1	1	1	3	1	2	2	2
1	38	1		5	Post graduate medical qualifications	2	18	1	2	5	2		7	2	2	1	3	2	3	4	3	1	3	1	3	1	4	4	3	4	2	1	1	2	3	2	3	2	2	3	2	1	1	1	3	3	3	1	3
1	46	1		2		2	34	1	1	8	5	Tony Attwood	13	3	4	4	4	5	3	5	5	3	4	1	3	4	4	4	3	2	2	3	3	2	4	5	3	5	1	1	2	1	2	1	3	3	1	1	1
1	29	1		4		1,3,5	11	2	2	4	5	My GP first noticed my daughter was ASD when she was 5 but it took till she was 7.5 for the child development team to formally diagnose her	12	1	1	3	4	1	5	2	3	1	3	1	2	1	2	2	1	2	2	1	1	1	1	1	1	1	3	2	2	2	1	3	1	3	1	3	2
1	39	1		4		2	20	1	2	3	3		11	1	1	2	1	3	3	3	3	1	2	1	4	1	3	3	3	1	1	1	1	2	2	3	1	1	2	1	3	2	2	1	3	2	1	1	1
1	35	1		5	Post graduate degree	1	17	1	2	4	3		11	1	1	4	1	2	4	4	3	1	3	1	3	1	3	4	3	1	1	2	3	3	1	1	2	2	1	1	2	1	2	1	3	2	2	1	2
1	27	1		4		1	6	1	3	4	2		5	2	2	4	3	5	4	5	3	5	5	1	5	5	4	5	1	4	3	3	2	3	2	1	3	4	1	3		1	2	1	2	2	3	1	2
1	15	1		2		4	6	1	4	7	2		7	3	4	2	1	2	3	2	2	5	5	5	5	1	4	3	4	2	1	2	3	1	2	1	2	1	1	3	2	1	3	1	3	2	3	1	3
1	21	1		1		2	13		3	6	3		12	5	5	4	3	5	5	5	5	1	4	1	3	2	5	5	4	4	4	3	3	3	4		3	5	2	3	3	3	3	3	2	3	3	3	3
1	36	2		2		1	19	1	1	5	5	Dr Marks from Starship Hospital	12	2	3	5	4	4	3	5	4	3	3	3	3	4	3	4	4	5	4	4	4	4	3	3	4	4	3	3	1	1	1	2	3	1	3	2	3
1	20	1		3		2	9	1	2	3	2		10	4	2	3	2	2	5	2	3	3	3	2	3	1	4	4	3	3	3	4	4	4	2	2	4	4	2	2	1	1	2	2	3	2	2	1	2
1	51	1		3		1	33	1	1	2	2		15					5		5	5	5	5	5	5		5	5		5		1	2	1	2	1	2	2	2	1	1	2	1	1	3	1	1	2	1
2	19	5		4		2	8	1	3	4	2		5	3	4	4	3	4	2	4	4	5	5	5	3	4	2	4	4	1	1	4	3	4	4	4	4	4	3	2	1	2	1	3	3	1	1	3	1
1	29	2		3			16	1	1	3	2		7	4	2	4	4	3	2	2	3	5	5	1	1	1	3	3	3	2	2	2	2	3	3	1	3	3	2	3	1	1	1	1	3	1	3	1	2
1	34	1		3		2	10	1	3	11	3		12	2	2	3	3	5	5	4	4	2	5	4	4	3	4	4	4	4	3	3	4	2	4	3	2	3		3	3	1	3	2	2	3	3	2	3
1	24	1		4		2		1	3	5	2		6	4	2	4	4	5	4	4	3	3	3	3	4	1	4	4	4	3	2	3	4	3	3	3	3	3	2	1	2	2	3	2	3	2	1	2	3
1	35	1		2		1	9	2	1	8	2		11	2	2	3	3	3	4	3	4	1	3	1	3	1	3	3	4	1	1	1	4	1	1	1	2	2	1	2	1	1	3	1	3	1	2	1	2
1	24	1		4		2	13	2	2	7	3		14	3	3	3	4	3	4	4	4	1	3	1	2	3	3	3	1	2	2	1	2	3	2	2	3	1	3	3	2	2	2	2	1	3	2	2	2
2	35	1		3		2	6	2	2	4	2		5	3	4	3	3	3	3	3	3	5	5	5	5	5	2	4	5	3	4	3	2	3	3	2	3	3	2	2	1	2	2	1	2	1	2	1	2
1	24	1		3		2	14	1	3	6	3		13	4	3	5	4	5	4	5	5	2	4	5	4	5	4	4	4	3	4	2	2	2	5	2	2	3	1	2	1	1	3	1	3	2	2	1	2
1	32	1		3		2	21	1	1	2	2		6	4	4	5	5	5	4	4	5	3	4	2	5	1	3	4	2	1	1	3	2	2	2	3	2	2	1	2	3	1	3	2	3	3	3	1	2
1	33	1		2			17	1	2	9	5	Waikids	11	2	2	5	5	5	5	4	4	5	5	5	5	1	4	5	1	5	5	3	4	3	2	2	2	2	2	2	1	1	2	1	3	2	2	1	3
1	39	1		4		2	19	2	2	5	3		14	1	1	3	2	2	5	2	4	1	1	1	1	1	2	4	2	1	1	2	1	1	1	2	3	2	2	1	3	2	3	2	1	3	1	2	2
1	36	1		3		2	16	1	2	4	3		11		1	1	1	1	1	1	1	2	3	1	2	1	3	4	1	1	1	1	1	2					1	1	1	1	1	1	3	1	1	1	1
1	17	1		4		2	4	2	1	2	2		4	4	4	4	4	3	4	4	4	1	3	3	3	3	3	3	3	4	4	2	3	2	3	2	2	3	2	3	1	2	3	1	3	2	3	1	3
1	36	1		4		1	16	1	2	9	2		9	4	3	4	4	4	3	5	4	3	4	3	4	2	4	4	3	2	2	2	3	2	1	2	3	2	2	3	1	1	2	1	3	2	2	1	2
2	30	1		4		2	10	1	2	5	3		9	1	2	5	2	5	4	1	2	5	5	5	5	1	5	5	4	4	4	3	2	4	2	2	3	4	1	3	3	1	3	2	2	2	3	2	3
1	37	1		4		1	16	1	1	4	2		6	3	2	5	4	5	2	5	4	5	5	3	3	1	3	3	2	1	1	1	1	1	3	1	1	1	2	1	1	1	2	3	1	3	1	1	1
2	28	2		4		4	8	1	2	3	2		4	4	2	5	3	4	4	5	4	4	4	5	4	3	2	3	4	5	5	4	3	2	4	3	3	4	2	2	1	2	2	2	2	2	2	1	2
1	34	2		4		4	21	1	4	6	2		9	1	1	2	1	2	3	4	2	1	2	1	2	1	1	2	2	1	1	3	4	4	4	4	4	4	2	1	1	2	1	3	2	2	1	3	1
2	49	1		3		2	24	2	1	4	2		6	2	2	5	2	3	1	3	4	2	1	1	2	1	4	3	3	1	2	2	1	4	3	4	3	3	2	1	1	1	1	1	3	2	1	2	1
2	38	1		4		2	16	1	3	11	2		15	2		4		4		3		2			3		2			3		3		2		3		3	2		2		2		3	2		2
1	11	2		4		2	4	2	3	4	2		8	3	4	2	3	5	3	4	2	5	5	5	5	5	4	5	5	5	4	4	4	4	3	3	3	4	2	2	1	2	2	2	2	1	2	1	2
1	53	1		4		1	51	1	1	3	3		15	4	3	4	3	3	2	4	2	2	3	1	3	1	2	3	3	1	1	2	2	3	3	2	2	2	2	1	1	2	1	2	3	1	1	2	1
1	38	1		4		1	35	1	1	1	2		5	2	3	4	5	4	4	4	4	2	3	3	3	2	3	4	4	4	3	2	2	2	2	2	3	2	2	2	1	2	1	2	3	2	2	2	2
1	33	1		3		3	16	2	1	11	3		15	2	2	4	2	3	5	2	5	1	4	1	5	1	4	5	1	1	3	3	4	1	1	1	2	2	2	3	3	1	3	1	3	3	3	1	2
1	32	1		4		4	12	1	2	1	3		9	2	2	5	4	5	4	5	5	2	4	2	3	3	4	4	4	4	4	3	2	3	3	4	3	3	1	3	2	2	3	1	2	3	3	1	3
1	19	6	Australian aboriginal	2		1	9	1	1	2	3		13	4	4	5	4	5	5	4	5	3	3	4	4	2	3	4	4	4	3	4	4	4	5	4	3	4	2	3	3	1	3	3	2	3	3	3	3
1	24	1		4		2,5	9	2	1	5	2		7	4	3	3	4	4	4	3	3	4	4	5	4	1	5	5	5	2	3	1	2	3	3	1	3	3	1	2	2	2	2	1	3	3	2	1	2
1	23	2		3		1	18	2	1	1	5	Teacher	13	3	1	1	3	3	3	4	4	1	4	1	2	3	4	4	4	1	1	2	2	3	3	3	3	4	2	1	1	3	3	2	2	2	1	1	1
1	32	1		4		2	16	1	3	4	3		13	3	2	4	4	4	4	4	4	1	2	1	2	1	3	4	3	2	2	2	2	2	2	2	2	2	2	1	2	2	3	2	3	3	2	2	2
1	16	3		2		4	16	2	4	6	4			3	4	5	3	5	5	5	5	5	5	2	5	1	5	4	4	4	3	2	4	2	2	2	2	2	1	1	3	1	3	1	3	3	1	1	3
1	30	4		4		2	20	1	1	3	2		7	4	3	5	4	5	3	5	4	4	4	4	4	4	4	4	4	3	3	2	4	3	4	2	3	3	2	2	1	1	1	2	3	1	2	2	2
1	34	1		3		1	17	1	3	9	3		13	1	1	4	1	4	4	4	4	1	1	1	1	1	2	3	2	1	1	1	1	3	3	3	3	3	2	2	1	1	3	1	2	3	2	2	2
1	30	1		4		2	10	1	2	3	2		3	1	1	4	3	4	5	4	3	4	4	2	3	1	3	3	4	2	2	2	2	2	2	2	2	2	1	3	1	2	2	1	2	2	3	2	3
1	23	4		4		2	7	2	3	3	1		6	4	4	3	4	4	4	4	4	3	4	3	4	3	4	4	4	4	2	3	2	2	2	1	2	2	1	2	1	1	2	1	3	1	2	1	2
1	27	1		2		2	4	1	1	3	2		5	4	4	4	4	5	3	5	4	4	5	5	1	3	1	4	2	4	5	1	2	2	2	1	2	2	1	3	1	1	1	1	3	1	3	1	2
1	31	1		5	post grad	1	11	1	3	11	4
1	29	1		3		2	8	1	2	8	2		7	4	1	4	4	1	3	3	3	5	5	3	3	1
1	33	4		4		2	21	1	1	5	2		7	4	2	3	4	4	4	3	3	5	4	5	5	1	3	5	3	5	5
1	14	2		2		2	12	2	3	4	2		9	4	4	5	4	4	4	4	4	3	4	4	4	2	3	4	5	4	3	2	4	4	4	2	3	3	1	2	1	2	3	1	3	2	3	2	3
1	28	1		3		2	14	1	4	11	2		12	4	4	4	5	5	5	5	2	1	2	2	5	4	4	4	3	2	2	3	2	1	4	2	2	4	2	1	3	1	2	2	3	3	1	1	2
1	41	1		3		2	16	1	1	4	2		7	1	1	4	4	1	3	4	3	3	3	2	3	1	2	2	3	4	3	2	3	3	1	3	2	3	2	3	1	1	1	2	2	2	3	2	2
1	28	4		4		4	7	1	1	9	1		9
1	13	1		4		2		1	2		5	Child Development Centre	11	3	3	4	2	5	4	5	4	1	2	1	1	1
1	31	1		4		2	14	2	1	2	4			4	4	4	4	4	4	3	4	1	4	1	3	1	3	4	3	2	4	2	3	3	2	4	3	2	2	3	3	1	2	2	3	3	3	1	3
1	19	6	Nepalese	5	MBA	2	7	1	3	7	2		7	3	2	2	4	4	4	4	3	3	2	4	3	4	4	5	4	2	4	4	4	4	4	3	3	2	2	3	1	3	3	1	1	1		1	3
1	24	1		2		2	19	1	4	5	2		5
1	41	1		4		1	20	1	1	11	2		13	1	1	2		4	4	4	3	1	1	1	3	1	2	3	1	2	1	3	3	3	3	3	3	3	2	1	1	2	3	2	2	1	1	2	1
1	41	6	American	5	Masters degree	2	20	1	2	11	2		15	2	1	3	1	2	2	2	3
1	28	1		3		2	22	1	2	4	2		5	4	2	5	4	5		3	3	5	3	1	1	1
1	19	4		4		1	10	2	1	11	3		10	3	2	3	3	3	3	3	2	1	1	1	1	1	2	3	2	3	3	3	3	3	3	3	3	3	2	1	1	2	1	2	2	1	1	2	1
							8	1	2	4	2			3	2	2	1	2	1	2	2	2	5	1	2	1	2	2	1	1	5	1	1	5	4	1	2	4	1	3	1	3	1	1	3	1	3	1	1
1	37	1		4		2	21	2	4	5	5	CAMHS psychiatrist	15	2	2	3	3	3	4	4	4	1	3	2	2	3	2	3	3	3	2	4	3	4	4	4	1	1	2	3	3	2	1	2	1	3	2	3	2
1	22	1		3		2	11	1	2	3	2		5	1	1	2	3	1	3	4	3	3	3	2	1	1	3	3	5	4	4
1	34	1		4		2	15	1	1	5	2		9	1	1	1	1	3	3	3	3	1	1	1	3	1	3	3	3	1	1	1	1	1	2	2	1	1	2	2	1	1	2	2	1	1	2	1	1
1	18	2		2		1		2	4	5	2		9	4	5	3	5	3	5	4	2	4	5	3	5	5	4	5	5	5	5	4	4	4	4	2	2	3	2	3	2	1	3	2	3	2	3	2	3
1	26	1		3
1	13	1		3		1	9	1	1	3	2		5	3	4	4	4	4	4	4	4	3	2	2	4	1	2	4	4	2	3	2	2	2	3	3	3	3
1	22	1		3		2	15	1	5	9	2		12
1	45	6	SAMOAN 1/4	3		2
1	21	4		4		2	8	1	3	5	2		11
1	34	1		4		2	16	1	2	4	3		11	1	1	2	2	2	2	2	2	2	2	1	2	1	2	2	2	2	2	2	1	2	1	2	2	2	2	2	1	1	1	2	1	1	2	2	1
1	16	2		4		2	5	1	3	3	2		6	3	4	2	3	5	5	4	2	5	5	5	5	2	3	4	4	5	3		2	1	3		1	4	1	3	2	1	2	1	2	3	3	1	2
1	26	1		3		2,4	6	1	1	6	5	Starship Developmental Specialist	9	4	3	5	5	4	5	4	3	1	2	4	3	3
1	20	2		3		2
1	20	3		3		2	5	2	4	3	3		4	4	3	3	5	3	1	4	2	5	4	5	5	5	1	1	1	4	3	2	2	1	1	1	3	3	1	3	1	1	1	1	2	1	3	1	1
1	39	2		3		3,4	22	1	1	8	5	Private Psychologist	10	1	1	4	3	3	3	5	4	2	3	2	3	2	3	3	3	2	2	4	4	3	3	2	3	3	3	2	1	1	3	2	3	3	2	2	2
1	41	1		4		2	31	2	1	4	4			1	1	4	1	4	5	3	3	2	3	1	2	1	4	4	4	1	1	3	1	3	1	3	3	2
1	25	1		3		4	13	1	3	9	2		11	1	1	3	3	3	3	4	2	2	2	2	2	1	3	3	1	1	1	4	4	4	4	3	3	4	2	1	1	1	1	2	3	1	1	2	1
1	29	1		3		2	14	1	2	4	2		12	3	1	4	2	3	2	4	5	1	3	1	3	1	3	3	2	1	1	1	1	1	1	3	3	3	2	1	2	2	3	2	1	2	1	2	1
2	34	1		2		1	23	2	1	1	2		7	4	2	4	4	5	4	5	5	3	5	4	5	4	4	4	4	3	3	3	2	3	3	2	2	3	1	2	1	1	3	1	3	3	2	1	2
1	20	1		4		4		2	4	2	2		8	5	4	5	5	5	5	5	4	1	3	1	2	1	3	4	4	4	4	4	4	4	5	3	2	5	2	3	3	3	3	3	3	3	3	3	3
2	43	1		4		4	18	1	1	5	2		5	1	3	4	4	4	3	4	3	4	4	2	4	1	3	3	4	3	3	1	2	2	2	2	3	2	2	3	1	2	3	2	2	2	3	2	2
1	34	1		5	Post grad medical	2	14	1	2	2	3		5	3	3	5	2	5	4	5	5	3	1	1	1	1	2	3	4	1	3	4	4	4	4	3	3	4	2	3	2	2	1	1	3	3	2	2	3
1	34	6	Australian	4		2	9	2	1	9	2		13	2	3	3	3	3	5	5	4	1	4	1	3	1	3	4	3	2	3	4	4	4	4	3	2	4	2	2	1	2	2	2	1	3	1	2	2
2	29	1		2		2	21	1	3	7	1		14	5	3	5	4	4	5	4	5	5	5	5	5	1	1	5	4	5	5	2	1	1	1	1	1	2	1	3	1	1	1	1	3	3	3	1	3
1	17	1		2		4	10	1	3	6	2		8	4	3	4	3	4	4	4	3	3	3	3	3	2	4	4	3	4	3
1	25	1		4		2	18	1	1	8	2			5	5	5	5	5	5	5	5	3	5	4	5	3	5	5	4	4	4	4	4	5	5	5	5	5	2	1	1	2	1	1	3	2	1	1	2
2	18	1		2		2	19	1	2	11	3		15	3	4	5	3	5	5	5	5	1	5	1	5	1	5	5	5	5	5	4	5	5	5	2	2	2	2	3	1	2	3	1	3	3	3	1	3
1	49	1		2		2	28	1	2	7	5	Child and Adolescent unit	15
1	40	2		4		2	10	2	4	2	2		10
1	26	1		2		4	5	1	4	2	2		7	3	3	4	2	3	1	1	2	4	5	1	1	1	3	3	3	2	1	2	2	3	4	4	3	3	3	2	1	2	1	2	2	1	2	2	2
1	21	1		4		2	7	1	1	2	2		9	3	2	4	4	4	5	3	3	3	2	5	4	1	2	2	4	2	3	1	2	1	2	5	2	2	1	3	2	2	2	1	2	2	3	1	3
1	41	2		5	Mssters	2	21	1	1	7	4
1	27	1		4		2	6	1	2	4	2		5	2	2	4	3	3	3	4	3	5	4	4	3	1	3	4	3	2	4	2	3	3	3	3	2	4	2	2	1	2	2	2	2	2	2	2	2
1	19	4		4		2	6	2	2	4	2		4	4	1	4	5	5	5	4	5		5	5	4	5	4		4	5	4	3	4	3	2	2	3	2	1	3	1	2	2	2	3	2	3	1	3
2	20	3		3		2	9	1	4	6	2		7	3	3	3	4	3	3	4	4	5	5	5	4	5	3	5	5	5	5	4	3	2	2	3	2	3	1	3	1	1	3	1	2	2	3	2	2
1	41	1		4		2	27	1		9	2		10	5	4	4	3	3	4			4	3	1	3		3	3	2	2	1	4	1		4		3		2	2	3	1	2	2	3	3	2	2	2
1	23	2		4		1	5	1	1	1	2		4	4	4	5	5	5	4	4	5	5	4	5	5	5	4		4	3	5	3	3	2	2	2	4	2	1	3	2	1	3	1	3	2	3	1	3
2	21	1		2		2	10	2	3	11	1		12	4	3	4	4	4	5	4	5	2	3	1	2	1	1	4	2	5	5	2	2	1	4	4	4	4
1	38	1		3		4	20	1	2	6	3		15	3	4	4	4	3	3	4	4	1	1	1	3	1	4	4	4	2	4	2	2	4	3	3	3	3	2	2	3	1	1	2	3	3	2	2	2
1	34	1		2		2	31	1	1	1	3		15	4	1	4	2	3	5	4	5	1	2	1	1	1	3	4	3	4	3	2	2	2	2	4	1	3
2	8			1			26	1	1	11	3		10		3																								2	2	2		1		1		1	1	1
2	24	1		3		2	14	2	3	5
1	25	6	American	5	Postdoctoral	2	10	1	2	5	2		12	3	4	4	3	3	4	3	5	1	3	1	3	1	3	4	1	1	1
1	36	1		5	Post graduate	2	16	1	3	11	3		11	4	3	4	3	4	4	4	4	1	1	1	3	1	1	3	1	1	1	4	4	4	3	3	4	4	2	2	1	2	1	2	2	1	2	2	1
1	26	1		4		2	14	1	3	6	5	Psychiatrist	14	1	2	5	2	4	4	4	4	3	3	1	3	2	3	3	3	2	4	2	2	3	1	2	3	2	3	2	1	2	1	1	3	3	2	1	1
1	20	6	Indian	3		1,3	4	1	1	1	5	Me, my mom and my best friend	7	5	4	3	3	3	2	3	2	2	5	1	4	2	3	5	3	5	5	3	2	2	2	2	2	2	2	2	1	2	3	1	3	2	3	3	2
1	22	1		4		2	14	1	3	8	3		13	1	1	3	3	4	2	4	4	1	4	3	4	1	5	4	4	2	3
1	32	1		4		1	11	1	1	8	3		13	2	3	4	3	4	4	4	4	2	2	2	4	1	3	3	4	3	3	2	3	3	2	3	2	2	1	3	1	1	2	2	1	2	3	1	3
1	11	1		3		1	5	2	2	2	2		7	4	5	5	5	4	4	5	5	4	4	4	4	4	4	4	5	4	5	3	3	3	3	4	4	3	2	2	3	1	3	2	3	3	2	2	3
1	31	1		2		2	15	1	2	4	2		8	3	4	3	2	2	4	3	3	4	4	2	2	1	1	3	1	4	3
1	53	1		3		2	46	1		4	2		15	3	3	3	2	3	1	2	2	1	1	1	1	1	1	1	1	1	2	1	1	1	1	4	1	1	3	2	1	3	1	2	2	2	1	3	1
1	48	1		3		2	29	1	1	3	3		10
1	18	1		3		2	8	2	2	8	3		11	4	2	4	4	5	5	5	5	5	5	4	4	1	3	4	4	5	5	1	1	1	4	2	2	2	1	3	2	1	3	1	2	1	3	2	3
1	50	1		3		2
1		6	New Zealander	4			19	2	2	11	5	specialist doctor	15	1	3	3	3	3	3	3	2	1	4	1	4	1	2	3	1	3	1
1	46	1		3		2	38	1	1	2	2		4	1	1	3	5	4	2	5	2	4	4	4	4	4	3	4	4	2	3	1	1	1	1	3	3	3	2	1	2	2	2	2	2	2	1	2	1
1	40	2		2		1	38	2	2	2	2		3	5	1	5	5	5	5	5	5	5	5	5	5	5	5	5	5	5	5	1	1	1	1	1	1	1	1	1	1	1	2	1	2	2	2	1	2
1	38	1		3		4	19	2	1	5	2		6
1	27	1		4		3	15	1	1	8	5	psychiatrist	15
1	17	1		4		2	8	2	2	3	3		11	1	1	3	3	2	3	2	4	3	4	1	3	2	4	4	2	3	4	2	3	1	1	2	3	1	2	3	1	2	3	2	2	3	2	2	2
1	41	1		5	MBA	1	17	1	1	11	3		14	2	5	5	5	5	3	3	4	2	3	2	2	2	3	4	2	2	2	2	2	2	2	3	3	3	2	1	3	2	2	2	3	3	1	2	1
1	26	1		3		1	15	1	1	5	2		11	4	2	4	4	4	5	5	3	3	4	1	5	1	3	4	5	1	3	1	4	3	4	3	2	3	2	2	1	2	1	2	3	2	2	2	2
2	34	1		5	Post graduate degree	2	7	1	4	3	2		3	4	4	5	5	5	5	5	5	3	3	2	3	2	3	3	4	5	5	2	2	1	3	3	1	3	1	3	1	2	3	2	2	2	3	2	3
1	35	1		4		2	22	1		3	2		5	2	3	3	3	4	4	4	3	2	4	4	3	1	3	4	4	4	1	2	2	1	1	1	2	2	1	3	3	1	3	1	3	2	2	1	2
1	22	1		3		1,3	9	1	2	11	2		12	2	2	5	4	5	4	4	5	3	3	4	5	2	3	4	3	3	2	2	2	2	2	2	2	3	2	3	2	2	3	2	1	2	3	3	3
2	20	6	Indian	4		2	5	1	2	4	2		5	4	2	2	2	4	3	3	2	4	5	5	5	4	3	5	2	4	4	2	2	1	1	1	2	1	1	3	1	1	1	1	3	1	3	1	2
2	34	1		4		2	15	2	1	11	3		15	1	2	3	1	3	2	3	4	3	4	1	3	1	2	3	4	1	1	1	1	2	1	1	2	1	2	1	3	2	2	1	3	1	1	2	1
1	24	1		4		2	9	1	3	4	3		9
1	20	1		2		4	12	1	2	4	2		9	1	3	3	5	4	1	5	2	5	4	5	5	5	3	3	4	4	4	3	3	4	4	2	4	4	2	3	1	2	2	2	2	1	3	2	3
1	45	1		3		2	22	2	1	5	5	Chid Team Development Team, Puketiro - GP, Pediatrician, Clinical psychologist	8	1	1	4	2	3	3	4	3	2	4	1	3	1	3	5	4	2	1	2	2	1	1	4	2	3	2	1	1	1	1	3	3	2	1	3	1
1	17	1		4		2	7	1	2	5	2		8	5	5	4	4	5	5	5	3	3	3	3	3	5	4	4	5	3	3	2	2	2	5	3	3	4	2	3	1	2	2	2	2	1	3	3	3
1	42	1		3		4	31	1	1	11	3		11
1	33	1		4		4	24	2	1	3	2		12	3	5	4	4	4	4	4	5	5	5	4	4	3	4	5	2	3	4	2	3	2	2	4	4	3	2	1	3	1	2	2	3	3	1	2	1
2	40	1		3		2	29	1	1	8	5	Developmental optometrist	13	2	3	4	4	4	3	3	3	3	4	2	3	1	3	4	1	2	4	2	3	2	3	2	3	4	3	3	1	3	1	2	2	3	3	2	3
1	38	1		4		4	15	1	2	11	3		13	1	1	4	1	4	3	4	2	3	2	1	3	1	1	2	1	1	1	2	2	2	1	2	2	2	1	2	2		2	2	2	3	2	2	1
1	24	4		3		2	11	1	1	6	2		9	4	1	2	3	4	5	4	3	5	5	5	5	2	2	3	2	3	3	4	4	4	4	4	4	4	3	2	2	2	1	2	3	1	1	1	2
1	30	6	British	4		2	11	1	2	3	2		5	5	4	5	5	4	3	5	3	5	4	5	5	5	4	4	5	5	5	3	5	2	1	2	3	4	1	3	1	1	1	1	3	1	2	1	3
1	40	6	New Zealander	3		2	27	1	1	2	2		5	4	5	4	5	5	5	5	4	4	4	3	2	1	2	4	3	2	2
1	33	1		4		2	13	2	2	11	2		15	2	4	4	4	3	3	3	3	1	2	2	3	2	3	4	2	2	2	4	4	3	3	3	4	4	2	2	1	2	2	1	2	3	2	1	2
1	30	1		2		2	14	1	2	9	2		13	2	2	5	4	5	4	3	5	1	2	1	1	1	2	3	2	1	2	1	1	1	1	1	1	1	3	1	1	2	2	2	2	3	1	3	2
1	24	1		3		2	10	1	2	5	3		12	3	3	5	4	4	5	4	5	1	3	2	4	1	3	4	3	3	2	3	3	3	3	2	2	2	1	2	3	2	2	2	2	3	3	3	2
1	28	1		3		2	12	1	2	9	2		11	3	3	5	3	5	5	5	5	4	3	2	3	2	3	3	4	5	3	3	4	2	5	4	2	5	3	2	1	2	2	2	3	2	2	2	3
1	35	1		4		2	23	2	1	6	2		6	4	3	4	4	4	4	4	4	4	4	4	4	2	4	4	4	2	3	4	3	2	4	2	2	3	1	1	1	1	1	1	2	2	1	1	1
1	30	1		2		1,3	15	1	3	6	2		6	1	2	3	3	4	4	4	3	3	4	4	4	2	3	4	4	1	1	4	4	4	4	4	4	4	3	2	1	3	2	3	2	1	2	3	2
1	34	1		3		2	20	1	3	4	2		5	2	2	3	1	3	3	4	2	4	4	1	4	1	3	4	3	3	2	4	4	4	4	4	4	4	3	2	1	2	1	3	3	2	2	3	2
2	29	1		4		2	15	1	3	11	3		15	1	3	4	5	5	4	5	5	3	4	4	5	1	4	4	1	1	4	1	3	1	1	1	1	1	1	1	1	1	1	1	3	3	1	1	1
1	35	1		4		2	16	1	3	11	3		14	1	1	5	5	5	5	5	5	1	2	1	4	1	4	5	2	5	5	3	4	2	2	2	3	2	1	1	3	1	3	1	3	3	1	1	3
1	27	1		4		2	15	1	2	6	2			2	3	4	2	3	2	3	3	2	4	1	3	3	4	4	2	3	3	1	2	2	2	2	2	2	3	2	1	2	1	3	2	2	2	3	3
1	29	1		4		2	17	1	3	10	4			1	1	3	3	4	5	4	2	1	3	1	4	1	2	3	1	1	1	1	1	4	1	1	1	1	1	3	2	3	1	1	3	3	3	1	2
1	24	6	half maori half european	2		4	13	1	3	3	3		15	2	2	4	3	4	4	4	5	3	4	3	4	2	3	5	4	5	3	2	4	3	2	1	2	2	1	3	2	1	3	1	3	2	3	1	3
1	45	6	Kiwi Caucasian (not European)	4		1	20	2	1	6	5	CDS (NZ Child Development Service)	15	1	1	1	1	1	1	3	1	3	3	1	1	1	3	4	4	1	1	3	2	2	2	1	2	2	3	1	1	2	1	3	2	1	1	3	1
1	43	4		5	Masters	2	33		1	7	5	Brain specialist	7	2	2	4	3	3	3	4	3	5	4	1	1	2	1	1	2	1	1	1	1	1	1	1	1	1	2	1	1	2	1	2	3	1	1	2	1
1	23	1		3		2	8	1	2	3	3		12	2	1	5	3	4	4	4	4	4	4	3	4	2	4	4	4	2	2	4	2	2	3	2	3	4	2	3	2	1	3	1	3	3	3	2	3
2	43	1		4		4	17	1	1	4	2		6	3	4	4	3	4	2	4	4	2	4	3	4	4	3	4	4	1	2	1	2	2	1	2	1	2	2	1	1	1	2	1	3	3	2	2	2
1	34	6	Sri Lankan	5	Masters Degree	1	16	1	1	3	5	Psychiatrist	10	1	3	3	3	3	4	4	3	1	2	1	1	1	2	3	2	2	2	2	3	3	4	1	3	1	2	3	2	2	1	2	2	1	3	2	3
1	26	1		5	PhD	4	9	2	2	6	3		9	1	1	5	1	5	3	4	5	1	3	1	2	1	3	4	4	3	1	3	3	4	4	4	3	4	2	1	1	1	3	1	3	3	1	1	1
1	21	2		3		2	15	2	3	6	2		15	4	2	5	5	5	5	5	5	2	4	4	5	4	5	5	5	5	5	5	5	4	5	1	1	2	1	3	2	1	3	1	3	2	3	1	3
1	25	1		2		2	20	1	5	1	2		7	4	3	4	4	4	4	4	4	2	3	3	4	3	4	4	3	2	3	4	4	2	3	3	2	2	1	1	2	1	3	1	3	2	1	2	2
1	28	6	New Zealander of Maori and European descent not recognised in own country	3		2	13	1	2	3	2		7	1	1	2	4	5	1	5	4	2	4	1	2	1	4	4	1	3	2	1	1	1	1	1	1	1	3	1	1	3	3	2	3	2	1	2	2
2	31	1		4		2	12	1	2	9	5	Private group, SLT, psychologist, physical therapist	11	3	1	2	3	4	2	4	2	1	1	1	4	1	3	3	2	4	2	4	4	3	4	3	4	4	3	1	1	3	1	3	2	1	1	2	1
[truncated: 90 more columns]
